# Supplementary material for: 4-(4-Chloro­benz­yl)-5-methyl-2-phenyl-1H-pyrazol-3(2H)-one
Source: Acta Crystallogr Sect E Struct Rep Online. 2011 Apr 16;67(Pt 5):o1153. doi: 10.1107/S1600536811013791 (PMC3089257; doi:10.1107/S1600536811013791)
Supplement: Supplementary file 1 [file e-67-o1153-sup1.cif]

##############################################################################
#                                                                            #
# This CIF contains the data in a paper accepted for publication in          #
# Acta Crystallographica Section E. It conforms to the requirements of       #
# Notes for Authors for Acta Crystallographica Section E, and has been       #
# peer reviewed under the auspices of the IUCr Commission on Journals.       #
#                                                                            #
# Full details of the Crystallographic Information File format               #
# are given in the paper "The Crystallographic Information File (CIF):       #
# a New Standard Archive File for Crystallography" by S. R. Hall, F. H.      #
# Allen and I. D. Brown [Acta Cryst. (1991), A47, 655-685].                  #
#                                                                            #
# The current version of the core CIF dictionary is obtainable from          #
# ftp://ftp.iucr.org/pub/cif_core.dic.                                       #
#                                                                            #
# Software is freely available for graphical display of the structure(s)     #
# in this CIF. For information consult the CIF software page                 #
# http://www.iucr.org/resources/cif/software.                                #
#                                                                            #
# This file may be used for bona fide research purposes within the           #
# scientific community so long as proper attribution is given to the journal # 
# article from which it was obtained.                                        #
#                                                                            #
##############################################################################
data_global
_audit_creation_method     SHELXL-97
_journal_date_recd_electronic     2011-04-12
_journal_date_accepted     2011-04-12
_journal_name_full     'Acta Crystallographica, Section E'
_journal_year     2011
_journal_volume     67
_journal_issue      5
_journal_page_first     o1153
_journal_page_last     o1153
_journal_paper_category     QO
_journal_coeditor_code     BT5516
_publ_contact_author
;
     Dr. Seik Weng Ng
     Department of Chemistry
     University of Malaya
     50603 Kuala Lumpur
     Malaysia
;
_publ_contact_author_email     seikweng@um.edu.my
_publ_contact_author_fax     '03 7967 4193'
_publ_contact_author_phone     '03 7967 6778'
_publ_section_title
;
4-(4-Chlorobenzyl)-5-methyl-2-phenyl-1<i>H</i>-pyrazol-3(2<i>H</i>)-one
;
loop_
    _publ_author_name
    _publ_author_address
    'Mohamed, Shaaban K.'
;
     Division of Chemistry and Environmental Science
     Manchester Metropolitan University
     Manchester
     England
;
    'El-Remaily, Mahmoud A. A.'
;
     Department of Chemistry
     Sohag University
     Egypt
;
    'Soliman, Ahmed M.'
;
     Department of Chemistry
     Sohag University
     Egypt
;
    'Abdel-Ghany, Hossam'
;
     Department of Chemistry
     Sohag University
     Egypt
;
    'Ng, Seik Weng'
;
     Department of Chemistry
     University of Malaya
     50603 Kuala Lumpur
     Malaysia
;
data_I
_audit_creation_method     SHELXL-97
_chemical_name_systematic
;
4-(4-Chlorobenzyl)-5-methyl-2-phenyl-1<i>H</i>-pyrazol-3(2<i>H</i>)-one
;
_chemical_name_common     ?
_chemical_formula_moiety     'C17 H15 Cl N2 O'
_chemical_formula_sum     'C17 H15 Cl N2 O'
_chemical_formula_iupac     'C17 H15 Cl N2 O'
_chemical_formula_weight     298.76
_chemical_melting_point     ?
_symmetry_cell_setting     orthorhombic
_symmetry_space_group_name_H-M     'F d d 2'
_symmetry_space_group_name_Hall     'F 2 -2d'
loop_
    _symmetry_equiv_pos_as_xyz
    'x, y, z'
    '-x, -y, z'
    'x+1/4, -y+1/4, z+1/4'
    '-x+1/4, y+1/4, z+1/4'
    'x, y+1/2, z+1/2'
    '-x, -y+1/2, z+1/2'
    'x+1/4, -y+3/4, z+3/4'
    '-x+1/4, y+3/4, z+3/4'
    'x+1/2, y, z+1/2'
    '-x+1/2, -y, z+1/2'
    'x+3/4, -y+1/4, z+3/4'
    '-x+3/4, y+1/4, z+3/4'
    'x+1/2, y+1/2, z'
    '-x+1/2, -y+1/2, z'
    'x+3/4, -y+3/4, z+1/4'
    '-x+3/4, y+3/4, z+1/4'
_cell_length_a     23.1540(3)
_cell_length_b     43.8905(6)
_cell_length_c     5.62390(10)
_cell_angle_alpha     90.00
_cell_angle_beta     90.00
_cell_angle_gamma     90.00
_cell_volume     5715.23(15)
_cell_formula_units_Z     16
_cell_measurement_reflns_used     8414
_cell_measurement_theta_min     3.8150
_cell_measurement_theta_max     74.1676
_cell_measurement_temperature     100(2)
_exptl_crystal_description     Plate
_exptl_crystal_colour     Colorless
_exptl_crystal_size_max     0.30
_exptl_crystal_size_mid     0.30
_exptl_crystal_size_min     0.03
_exptl_crystal_density_diffrn     1.389
_exptl_crystal_density_meas     ?
_exptl_crystal_density_method     'not measured'
_exptl_crystal_F_000     2496
_exptl_absorpt_coefficient_mu     2.359
_exptl_absorpt_correction_type     multi-scan
_exptl_absorpt_process_details     '(CrysAlis PRO; Agilent, 2010)'
_exptl_absorpt_correction_T_min     0.5379
_exptl_absorpt_correction_T_max     0.9326
_diffrn_ambient_temperature     100(2)
_diffrn_radiation_type     CuK\a
_diffrn_radiation_wavelength     1.54184
_diffrn_radiation_source     'SuperNova (Cu) X-ray Source'
_diffrn_radiation_monochromator     Mirror
_diffrn_measurement_device_type
                  'Agilent SuperNova Dual diffractometer with an Atlas detector'
_diffrn_measurement_method     \w
_diffrn_detector_area_resol_mean     10.4041
_diffrn_reflns_number     10182
_diffrn_reflns_av_R_equivalents     0.0284
_diffrn_reflns_av_sigmaI/netI     0.0180
_diffrn_reflns_theta_min     4.03
_diffrn_reflns_theta_max     74.34
_diffrn_reflns_theta_full     74.34
_diffrn_measured_fraction_theta_max     0.997
_diffrn_measured_fraction_theta_full     0.997
_diffrn_reflns_limit_h_min     -24
_diffrn_reflns_limit_h_max     28
_diffrn_reflns_limit_k_min     -53
_diffrn_reflns_limit_k_max     54
_diffrn_reflns_limit_l_min     -6
_diffrn_reflns_limit_l_max     6
_diffrn_standards_number     0
_diffrn_standards_interval_count     0
_diffrn_standards_interval_time     0
_diffrn_standards_decay_%     0
_reflns_number_total     2623
_reflns_number_gt     2611
_reflns_threshold_expression     I>2\s(I)
_refine_ls_structure_factor_coef     Fsqd
_refine_ls_matrix_type     full
_refine_ls_R_factor_all     0.0363
_refine_ls_R_factor_gt     0.0362
_refine_ls_wR_factor_gt     0.0969
_refine_ls_wR_factor_ref     0.0972
_refine_ls_goodness_of_fit_ref     1.076
_refine_ls_restrained_S_all     1.076
_refine_ls_number_reflns     2623
_refine_ls_number_parameters     195
_refine_ls_number_restraints     1
_refine_ls_hydrogen_treatment     mixed
_refine_ls_weighting_scheme     calc
_refine_ls_weighting_details
         'calc w=1/[\s^2^(Fo^2^)+(0.0771P)^2^+3.0966P] where P=(Fo^2^+2Fc^2^)/3'
_atom_sites_solution_hydrogens     geom
_atom_sites_solution_primary     direct
_atom_sites_solution_secondary     difmap
_refine_ls_shift/su_max     0.001
_refine_ls_shift/su_mean     0.001
_refine_diff_density_max     0.213
_refine_diff_density_min     -0.412
_refine_ls_extinction_method     none
_refine_ls_extinction_coef     ?
_refine_ls_abs_structure_details     'Flack (1983), 1011 Friedel pairs'
_refine_ls_abs_structure_Flack     0.000(12)
loop_
    _atom_type_symbol
    _atom_type_description
    _atom_type_scat_dispersion_real
    _atom_type_scat_dispersion_imag
    _atom_type_scat_source
    'C' 'C' 0.0181 0.0091
                         'International Tables Vol C Tables 4.2.6.8 and 6.1.1.4'
    'H' 'H' 0.0000 0.0000
                         'International Tables Vol C Tables 4.2.6.8 and 6.1.1.4'
    'N' 'N' 0.0311 0.0180
                         'International Tables Vol C Tables 4.2.6.8 and 6.1.1.4'
    'O' 'O' 0.0492 0.0322
                         'International Tables Vol C Tables 4.2.6.8 and 6.1.1.4'
    'Cl' 'Cl' 0.3639 0.7018
                         'International Tables Vol C Tables 4.2.6.8 and 6.1.1.4'
_computing_data_collection     'CrysAlis PRO (Agilent, 2010)'
_computing_cell_refinement     'CrysAlis PRO (Agilent, 2010)'
_computing_data_reduction     'CrysAlis PRO (Agilent, 2010)'
_computing_structure_solution     'SHELXS97 (Sheldrick, 2008)'
_computing_structure_refinement     'SHELXL97 (Sheldrick, 2008)'
_computing_molecular_graphics     'X-SEED (Barbour, 2001)'
_computing_publication_material     'publCIF (Westrip, 2010)'
loop_
    _atom_site_type_symbol
    _atom_site_label
    _atom_site_fract_x
    _atom_site_fract_y
    _atom_site_fract_z
    _atom_site_U_iso_or_equiv
    _atom_site_adp_type
    _atom_site_calc_flag
    _atom_site_refinement_flags
    _atom_site_occupancy
    _atom_site_symmetry_multiplicity
    _atom_site_disorder_assembly
    _atom_site_disorder_group
    Cl Cl1 0.122967(18) 0.029555(10) 0.59020(10) 0.02795(14) Uani d . 1 1 . .
    O O1 0.20050(5) -0.13339(3) 0.3426(3) 0.0201(3) Uani d . 1 1 . .
    N N1 0.29664(5) -0.13658(3) 0.2283(3) 0.0152(3) Uani d . 1 1 . .
    N N2 0.34778(6) -0.12275(3) 0.2955(3) 0.0161(3) Uani d . 1 1 . .
    H H2 0.3806(10) -0.1243(5) 0.228(5) 0.019(5) Uiso d . 1 1 . .
    C C1 0.29551(6) -0.16087(4) 0.0632(3) 0.0143(3) Uani d . 1 1 . .
    C C2 0.25718(7) -0.18504(4) 0.1001(3) 0.0168(3) Uani d . 1 1 . .
    H H2A 0.2333 -0.1854 0.2373 0.020 Uiso calc R 1 1 . .
    C C3 0.25436(7) -0.20838(4) -0.0648(4) 0.0200(4) Uani d . 1 1 . .
    H H3 0.2279 -0.2247 -0.0416 0.024 Uiso calc R 1 1 . .
    C C4 0.28990(7) -0.20825(4) -0.2645(4) 0.0223(4) Uani d . 1 1 . .
    H H4 0.2875 -0.2243 -0.3776 0.027 Uiso calc R 1 1 . .
    C C5 0.32888(7) -0.18450(4) -0.2971(4) 0.0205(4) Uani d . 1 1 . .
    H H5 0.3537 -0.1845 -0.4316 0.025 Uiso calc R 1 1 . .
    C C6 0.33170(7) -0.16074(4) -0.1343(3) 0.0169(3) Uani d . 1 1 . .
    H H6 0.3582 -0.1445 -0.1577 0.020 Uiso calc R 1 1 . .
    C C7 0.25237(6) -0.12512(4) 0.3689(3) 0.0150(3) Uani d . 1 1 . .
    C C8 0.27831(7) -0.10413(4) 0.5272(3) 0.0156(3) Uani d . 1 1 . .
    C C9 0.33640(7) -0.10305(4) 0.4713(3) 0.0162(3) Uani d . 1 1 . .
    C C10 0.38394(7) -0.08494(4) 0.5800(4) 0.0210(4) Uani d . 1 1 . .
    H H10A 0.4167 -0.0841 0.4700 0.031 Uiso calc R 1 1 . .
    H H10B 0.3961 -0.0946 0.7290 0.031 Uiso calc R 1 1 . .
    H H10C 0.3703 -0.0642 0.6126 0.031 Uiso calc R 1 1 . .
    C C11 0.24961(7) -0.08915(4) 0.7360(3) 0.0178(3) Uani d . 1 1 . .
    H H11A 0.2789 -0.0863 0.8621 0.021 Uiso calc R 1 1 . .
    H H11B 0.2200 -0.1033 0.7989 0.021 Uiso calc R 1 1 . .
    C C12 0.22098(6) -0.05861(4) 0.6893(3) 0.0154(3) Uani d . 1 1 . .
    C C13 0.22392(7) -0.03570(4) 0.8595(3) 0.0172(3) Uani d . 1 1 . .
    H H13 0.2465 -0.0388 0.9985 0.021 Uiso calc R 1 1 . .
    C C14 0.19446(7) -0.00837(4) 0.8301(4) 0.0193(3) Uani d . 1 1 . .
    H H14 0.1968 0.0072 0.9467 0.023 Uiso calc R 1 1 . .
    C C15 0.16151(7) -0.00439(4) 0.6266(3) 0.0188(4) Uani d . 1 1 . .
    C C16 0.15824(7) -0.02657(4) 0.4517(3) 0.0184(3) Uani d . 1 1 . .
    H H16 0.1357 -0.0234 0.3128 0.022 Uiso calc R 1 1 . .
    C C17 0.18871(7) -0.05357(4) 0.4839(3) 0.0175(3) Uani d . 1 1 . .
    H H17 0.1875 -0.0688 0.3640 0.021 Uiso calc R 1 1 . .
loop_
    _atom_site_aniso_label
    _atom_site_aniso_U_11
    _atom_site_aniso_U_22
    _atom_site_aniso_U_33
    _atom_site_aniso_U_12
    _atom_site_aniso_U_13
    _atom_site_aniso_U_23
    Cl1 0.0289(2) 0.0233(2) 0.0317(3) 0.01125(15) -0.00111(18) 0.00169(18)
    O1 0.0092(5) 0.0249(6) 0.0261(7) -0.0009(4) 0.0031(5) -0.0062(6)
    N1 0.0089(6) 0.0176(6) 0.0191(7) -0.0009(5) 0.0009(5) -0.0015(6)
    N2 0.0086(6) 0.0191(6) 0.0206(8) -0.0025(5) 0.0023(6) -0.0025(6)
    C1 0.0110(6) 0.0154(7) 0.0164(8) 0.0031(5) -0.0018(6) 0.0000(6)
    C2 0.0117(6) 0.0168(7) 0.0220(9) 0.0010(5) 0.0014(7) 0.0001(7)
    C3 0.0148(7) 0.0174(8) 0.0277(10) 0.0010(6) -0.0018(7) -0.0003(7)
    C4 0.0190(8) 0.0216(8) 0.0262(10) 0.0053(6) -0.0021(7) -0.0062(8)
    C5 0.0167(7) 0.0263(8) 0.0185(9) 0.0057(6) 0.0021(7) -0.0009(8)
    C6 0.0128(7) 0.0187(7) 0.0191(9) 0.0026(5) -0.0007(6) 0.0021(7)
    C7 0.0118(7) 0.0157(7) 0.0176(9) 0.0027(5) 0.0021(6) 0.0020(6)
    C8 0.0133(7) 0.0159(7) 0.0177(9) 0.0015(6) 0.0006(6) 0.0020(6)
    C9 0.0147(7) 0.0162(7) 0.0177(9) 0.0010(6) 0.0024(7) 0.0018(7)
    C10 0.0174(7) 0.0213(8) 0.0242(10) -0.0036(6) -0.0005(7) -0.0023(8)
    C11 0.0185(7) 0.0174(7) 0.0176(9) 0.0018(6) 0.0024(7) 0.0005(7)
    C12 0.0104(6) 0.0178(8) 0.0178(9) -0.0013(5) 0.0042(6) 0.0001(6)
    C13 0.0145(7) 0.0212(7) 0.0157(9) -0.0005(6) 0.0003(6) -0.0006(7)
    C14 0.0188(7) 0.0190(7) 0.0203(9) -0.0009(6) 0.0023(7) -0.0030(7)
    C15 0.0150(7) 0.0185(8) 0.0229(10) 0.0032(6) 0.0029(6) 0.0023(7)
    C16 0.0154(7) 0.0250(9) 0.0149(8) 0.0001(6) -0.0009(6) 0.0019(7)
    C17 0.0149(7) 0.0200(8) 0.0177(9) -0.0015(6) 0.0028(6) -0.0030(7)
loop_
    _geom_bond_atom_site_label_1
    _geom_bond_atom_site_label_2
    _geom_bond_site_symmetry_2
    _geom_bond_distance
    _geom_bond_publ_flag
    Cl1 C15 . 1.7488(16) ?
    O1 C7 . 1.263(2) ?
    N1 N2 . 1.3833(18) ?
    N1 C7 . 1.389(2) ?
    N1 C1 . 1.414(2) ?
    N2 C9 . 1.340(2) ?
    N2 H2 . 0.85(3) ?
    C1 C6 . 1.391(2) ?
    C1 C2 . 1.398(2) ?
    C2 C3 . 1.383(3) ?
    C2 H2A . 0.9500 ?
    C3 C4 . 1.392(3) ?
    C3 H3 . 0.9500 ?
    C4 C5 . 1.391(3) ?
    C4 H4 . 0.9500 ?
    C5 C6 . 1.389(3) ?
    C5 H5 . 0.9500 ?
    C6 H6 . 0.9500 ?
    C7 C8 . 1.415(2) ?
    C8 C9 . 1.382(2) ?
    C8 C11 . 1.501(2) ?
    C9 C10 . 1.489(2) ?
    C10 H10A . 0.9800 ?
    C10 H10B . 0.9800 ?
    C10 H10C . 0.9800 ?
    C11 C12 . 1.519(2) ?
    C11 H11A . 0.9900 ?
    C11 H11B . 0.9900 ?
    C12 C13 . 1.390(2) ?
    C12 C17 . 1.394(3) ?
    C13 C14 . 1.390(2) ?
    C13 H13 . 0.9500 ?
    C14 C15 . 1.386(3) ?
    C14 H14 . 0.9500 ?
    C15 C16 . 1.386(3) ?
    C16 C17 . 1.391(2) ?
    C16 H16 . 0.9500 ?
    C17 H17 . 0.9500 ?
loop_
    _geom_angle_atom_site_label_1
    _geom_angle_atom_site_label_2
    _geom_angle_atom_site_label_3
    _geom_angle_site_symmetry_1
    _geom_angle_site_symmetry_3
    _geom_angle
    _geom_angle_publ_flag
    N2 N1 C7 . . 108.49(14) ?
    N2 N1 C1 . . 121.74(13) ?
    C7 N1 C1 . . 129.29(13) ?
    C9 N2 N1 . . 108.46(13) ?
    C9 N2 H2 . . 123.9(16) ?
    N1 N2 H2 . . 127.2(16) ?
    C6 C1 C2 . . 120.26(16) ?
    C6 C1 N1 . . 120.65(14) ?
    C2 C1 N1 . . 119.09(15) ?
    C3 C2 C1 . . 119.48(16) ?
    C3 C2 H2A . . 120.3 ?
    C1 C2 H2A . . 120.3 ?
    C2 C3 C4 . . 120.66(16) ?
    C2 C3 H3 . . 119.7 ?
    C4 C3 H3 . . 119.7 ?
    C5 C4 C3 . . 119.54(17) ?
    C5 C4 H4 . . 120.2 ?
    C3 C4 H4 . . 120.2 ?
    C6 C5 C4 . . 120.39(17) ?
    C6 C5 H5 . . 119.8 ?
    C4 C5 H5 . . 119.8 ?
    C5 C6 C1 . . 119.65(15) ?
    C5 C6 H6 . . 120.2 ?
    C1 C6 H6 . . 120.2 ?
    O1 C7 N1 . . 122.06(16) ?
    O1 C7 C8 . . 131.63(15) ?
    N1 C7 C8 . . 106.30(13) ?
    C9 C8 C7 . . 107.01(15) ?
    C9 C8 C11 . . 126.41(16) ?
    C7 C8 C11 . . 126.12(15) ?
    N2 C9 C8 . . 109.69(14) ?
    N2 C9 C10 . . 120.14(14) ?
    C8 C9 C10 . . 130.13(17) ?
    C9 C10 H10A . . 109.5 ?
    C9 C10 H10B . . 109.5 ?
    H10A C10 H10B . . 109.5 ?
    C9 C10 H10C . . 109.5 ?
    H10A C10 H10C . . 109.5 ?
    H10B C10 H10C . . 109.5 ?
    C8 C11 C12 . . 116.41(15) ?
    C8 C11 H11A . . 108.2 ?
    C12 C11 H11A . . 108.2 ?
    C8 C11 H11B . . 108.2 ?
    C12 C11 H11B . . 108.2 ?
    H11A C11 H11B . . 107.3 ?
    C13 C12 C17 . . 118.84(15) ?
    C13 C12 C11 . . 119.89(15) ?
    C17 C12 C11 . . 121.16(16) ?
    C12 C13 C14 . . 121.22(16) ?
    C12 C13 H13 . . 119.4 ?
    C14 C13 H13 . . 119.4 ?
    C15 C14 C13 . . 118.51(16) ?
    C15 C14 H14 . . 120.7 ?
    C13 C14 H14 . . 120.7 ?
    C14 C15 C16 . . 121.82(15) ?
    C14 C15 Cl1 . . 119.01(13) ?
    C16 C15 Cl1 . . 119.16(14) ?
    C15 C16 C17 . . 118.58(17) ?
    C15 C16 H16 . . 120.7 ?
    C17 C16 H16 . . 120.7 ?
    C16 C17 C12 . . 121.00(17) ?
    C16 C17 H17 . . 119.5 ?
    C12 C17 H17 . . 119.5 ?
loop_
    _geom_torsion_atom_site_label_1
    _geom_torsion_atom_site_label_2
    _geom_torsion_atom_site_label_3
    _geom_torsion_atom_site_label_4
    _geom_torsion_site_symmetry_1
    _geom_torsion_site_symmetry_2
    _geom_torsion_site_symmetry_3
    _geom_torsion_site_symmetry_4
    _geom_torsion
    _geom_torsion_publ_flag
    C7 N1 N2 C9 . . . . -0.45(19) ?
    C1 N1 N2 C9 . . . . -173.26(14) ?
    N2 N1 C1 C6 . . . . -39.1(2) ?
    C7 N1 C1 C6 . . . . 149.68(17) ?
    N2 N1 C1 C2 . . . . 141.26(16) ?
    C7 N1 C1 C2 . . . . -29.9(2) ?
    C6 C1 C2 C3 . . . . -1.8(2) ?
    N1 C1 C2 C3 . . . . 177.77(15) ?
    C1 C2 C3 C4 . . . . 1.0(2) ?
    C2 C3 C4 C5 . . . . 0.5(3) ?
    C3 C4 C5 C6 . . . . -1.2(3) ?
    C4 C5 C6 C1 . . . . 0.4(2) ?
    C2 C1 C6 C5 . . . . 1.1(2) ?
    N1 C1 C6 C5 . . . . -178.48(15) ?
    N2 N1 C7 O1 . . . . 178.60(15) ?
    C1 N1 C7 O1 . . . . -9.3(3) ?
    N2 N1 C7 C8 . . . . -0.87(19) ?
    C1 N1 C7 C8 . . . . 171.23(16) ?
    O1 C7 C8 C9 . . . . -177.57(18) ?
    N1 C7 C8 C9 . . . . 1.82(19) ?
    O1 C7 C8 C11 . . . . 9.8(3) ?
    N1 C7 C8 C11 . . . . -170.82(16) ?
    N1 N2 C9 C8 . . . . 1.6(2) ?
    N1 N2 C9 C10 . . . . 179.61(16) ?
    C7 C8 C9 N2 . . . . -2.2(2) ?
    C11 C8 C9 N2 . . . . 170.45(15) ?
    C7 C8 C9 C10 . . . . -179.87(18) ?
    C11 C8 C9 C10 . . . . -7.3(3) ?
    C9 C8 C11 C12 . . . . 97.3(2) ?
    C7 C8 C11 C12 . . . . -91.5(2) ?
    C8 C11 C12 C13 . . . . -142.06(16) ?
    C8 C11 C12 C17 . . . . 41.7(2) ?
    C17 C12 C13 C14 . . . . 1.3(2) ?
    C11 C12 C13 C14 . . . . -174.99(15) ?
    C12 C13 C14 C15 . . . . 0.4(2) ?
    C13 C14 C15 C16 . . . . -1.3(2) ?
    C13 C14 C15 Cl1 . . . . 178.64(13) ?
    C14 C15 C16 C17 . . . . 0.5(3) ?
    Cl1 C15 C16 C17 . . . . -179.46(13) ?
    C15 C16 C17 C12 . . . . 1.3(2) ?
    C13 C12 C17 C16 . . . . -2.2(2) ?
    C11 C12 C17 C16 . . . . 174.10(15) ?
loop_
    _geom_hbond_atom_site_label_D
    _geom_hbond_atom_site_label_H
    _geom_hbond_atom_site_label_A
    _geom_hbond_site_symmetry_A
    _geom_hbond_distance_DH
    _geom_hbond_distance_HA
    _geom_hbond_distance_DA
    _geom_hbond_angle_DHA
    _geom_hbond_publ_flag
    N2 H2 O1 7_544 0.85(3) 1.82(3) 2.6516(18) 165(2) yes
