# Supplementary material for: 4-(4-Chloro­benz­yl)-5-methyl-2-phenyl-1H-pyrazol-3(2H)-one
Source: Acta Crystallogr Sect E Struct Rep Online. 2011 Apr 16;67(Pt 5):o1153. doi: 10.1107/S1600536811013791 (PMC3089257; doi:10.1107/S1600536811013791)
Supplement: Supplementary file 2 [file e-67-o1153-Isup2.hkl]

# 
# h,k,l, Fc-squared, Fo-squared, sigma(Fo-squared) and status flag 
# 
data_I
_shelx_title '  Fdd2  1011 Friedel pairs' 
_shelx_refln_list_code          4 
_shelx_F_calc_maximum      501.50 
_exptl_crystal_F_000      2496.00 
_reflns_d_resolution_high  0.8007 
 
loop_ 
 _symmetry_equiv_pos_as_xyz 
 'x, y, z' 
 '-x, -y, z' 
 'x+1/4, -y+1/4, z+1/4' 
 '-x+1/4, y+1/4, z+1/4' 
 'x, y+1/2, z+1/2' 
 '-x, -y+1/2, z+1/2' 
 'x+1/4, -y+3/4, z+3/4' 
 '-x+1/4, y+3/4, z+3/4' 
 'x+1/2, y, z+1/2' 
 '-x+1/2, -y, z+1/2' 
 'x+3/4, -y+1/4, z+3/4' 
 '-x+3/4, y+1/4, z+3/4' 
 'x+1/2, y+1/2, z' 
 '-x+1/2, -y+1/2, z' 
 'x+3/4, -y+3/4, z+1/4' 
 '-x+3/4, y+3/4, z+1/4' 
 
_cell_length_a    23.1540 
_cell_length_b    43.8905 
_cell_length_c     5.6239 
_cell_angle_alpha  90.000 
_cell_angle_beta   90.000 
_cell_angle_gamma  90.000 
 
_shelx_F_squared_multiplier     1.000 
 
loop_ 
 _refln_index_h 
 _refln_index_k 
 _refln_index_l 
 _refln_F_squared_calc 
 _refln_F_squared_meas 
 _refln_F_squared_sigma 
 _refln_observed_status 
   2   0  -6     4173.07     4291.66    115.09 o 
   6   0  -6     7672.69     8001.06    167.17 o 
  10   0  -6     4901.43     4858.73    113.99 o 
  14   0  -6     1301.78     1222.51     99.87 o 
   0   2  -6     2031.90     1872.03     57.64 o 
   2   2  -6     3118.65     3211.00     54.90 o 
   4   2  -6    15673.25    15937.73    149.79 o 
   6   2  -6     2353.37     2264.76     40.38 o 
   8   2  -6     7517.25     7935.48     96.94 o 
  10   2  -6     2928.32     3031.54     74.42 o 
  12   2  -6      886.48      861.34     29.30 o 
  14   2  -6     5508.03     5476.47    246.43 o 
   2   4  -6     3499.53     3306.63     56.95 o 
   4   4  -6     1507.54     1518.26     37.20 o 
   6   4  -6      127.62      113.66     10.19 o 
   8   4  -6       61.47       65.16      8.01 o 
  10   4  -6      498.48      463.08     24.01 o 
  12   4  -6      589.33      546.55     28.31 o 
  14   4  -6      638.46      555.70     23.92 o 
   0   6  -6      381.14      378.54     25.77 o 
   2   6  -6     4918.57     4840.84     62.35 o 
   4   6  -6      301.75      306.70     15.01 o 
   6   6  -6     2110.56     1912.63     37.84 o 
   8   6  -6     2722.79     2645.10     57.56 o 
  10   6  -6    10364.66     9750.50    260.81 o 
  12   6  -6      807.58      757.75     36.66 o 
  14   6  -6      218.95      165.81     10.11 o 
   2   8  -6      996.59      969.81     25.94 o 
   4   8  -6     3004.33     2830.38     49.40 o 
   6   8  -6     5839.35     5529.17     79.01 o 
   8   8  -6     6021.81     5446.59    156.74 o 
  10   8  -6      832.89      768.52     36.13 o 
  12   8  -6      292.50      220.62     13.22 o 
  14   8  -6      699.61      738.59     30.96 o 
   0  10  -6     3105.85     2759.39     57.16 o 
   2  10  -6     3738.39     3863.05     51.13 o 
   4  10  -6     1829.49     1675.70     44.77 o 
   6  10  -6      277.45      318.76     15.24 o 
   8  10  -6      681.67      547.12     21.22 o 
  10  10  -6     1302.16     1149.77     38.30 o 
  12  10  -6     1170.98     1171.28     29.47 o 
  14  10  -6     3206.11     2864.24     63.31 o 
   2  12  -6      384.45      387.66     16.07 o 
   4  12  -6     2252.80     2124.79     36.04 o 
   6  12  -6     1775.73     1611.47     34.17 o 
   8  12  -6       79.87       70.38      7.39 o 
  10  12  -6      413.96      406.30     16.12 o 
  12  12  -6      517.30      439.05     17.63 o 
   0  14  -6      741.03      708.58     33.46 o 
   2  14  -6     1499.71     1276.32     31.28 o 
   4  14  -6     3112.70     2797.13     50.89 o 
   6  14  -6     3982.86     3868.41     56.32 o 
   8  14  -6      954.46      961.11     30.39 o 
  10  14  -6      959.57      942.77     23.35 o 
  12  14  -6     1127.52     1076.60     45.96 o 
   2  16  -6     1593.21     1592.71     33.61 o 
   4  16  -6      968.14      871.83     21.25 o 
   6  16  -6       95.97       91.15      7.92 o 
   8  16  -6      753.10      650.86     18.04 o 
  10  16  -6     1434.21     1179.70     36.12 o 
  12  16  -6      601.29      587.34     31.11 o 
   0  18  -6    12773.74    11184.63    178.90 o 
   2  18  -6        6.18        3.07      5.00 o 
   4  18  -6     2301.22     2018.80     57.34 o 
   6  18  -6      459.84      477.99     14.31 o 
   8  18  -6     3669.02     3341.58     73.27 o 
  10  18  -6      747.44      662.31     18.22 o 
   2  20  -6       74.03       73.46      7.60 o 
   4  20  -6      334.76      353.52     13.95 o 
   6  20  -6      230.12      238.27     11.10 o 
   8  20  -6      478.89      421.14     16.27 o 
  10  20  -6      193.62      191.57     10.71 o 
   0  22  -6     1482.21     1356.41     46.76 o 
   2  22  -6     2178.51     1956.91    103.17 o 
   4  22  -6      722.26      695.51     37.60 o 
   6  22  -6     2194.80     1917.81     94.31 o 
   8  22  -6      597.68      556.94     23.55 o 
   2  24  -6      700.56      779.05     22.67 o 
   4  24  -6     1936.15     1894.42     34.07 o 
   6  24  -6      399.27      447.71     31.27 o 
   8  24  -6      139.48      118.29     10.39 o 
   0  26  -6      211.26      155.00     13.50 o 
   2  26  -6      186.35      167.20      9.51 o 
   4  26  -6      369.65      351.38     16.36 o 
   6  26  -6     4128.54     3922.90    106.29 o 
   2  28  -6      320.84      288.01     29.01 o 
   1   1  -5     8395.10     8002.78    140.62 o 
   3   1  -5     1485.90     1580.74     51.97 o 
   5   1  -5     1579.89     1484.75     35.82 o 
   7   1  -5    11509.96    10867.34    175.41 o 
   9   1  -5      349.74      298.94     17.75 o 
  11   1  -5     1838.38     1696.38     45.29 o 
  13   1  -5      665.42      586.52     28.73 o 
  15   1  -5     1546.78     1306.43     44.12 o 
  17   1  -5     2429.42     2223.26     70.60 o 
  19   1  -5      850.22      796.48     24.66 o 
   1   3  -5     6797.63     6408.76    125.23 o 
   3   3  -5     5955.80     5374.27    109.14 o 
   5   3  -5    10908.39    10694.44    173.10 o 
   7   3  -5     1073.60     1015.82     32.51 o 
   9   3  -5     1108.13      989.88     31.33 o 
  11   3  -5      641.32      652.65     24.53 o 
  13   3  -5     5841.97     5567.86    113.73 o 
  15   3  -5     1029.00     1054.02     39.45 o 
  17   3  -5     2842.43     2595.56     85.34 o 
  19   3  -5     1263.33     1019.17     33.74 o 
   1   5  -5      575.48      542.63     26.64 o 
   3   5  -5     3969.28     3857.55     99.22 o 
   5   5  -5     1879.52     1952.07     50.44 o 
   7   5  -5     2758.37     2672.66     52.65 o 
   9   5  -5     2224.44     2313.65     47.72 o 
  11   5  -5     4496.97     4176.51     68.41 o 
  13   5  -5     4511.97     4215.33     64.75 o 
  15   5  -5     1031.81     1010.99     37.79 o 
  17   5  -5     4260.19     3909.61     66.69 o 
  19   5  -5     1988.65     1811.75     40.61 o 
   1   7  -5    16571.60    15560.79    220.96 o 
   3   7  -5      960.59      890.40     30.79 o 
   5   7  -5     2316.81     2260.97     53.59 o 
   7   7  -5     9809.67     9081.36    111.30 o 
   9   7  -5      900.09      785.10     30.50 o 
  11   7  -5     1680.39     1844.70     40.39 o 
  13   7  -5     1095.04      987.40     27.86 o 
  15   7  -5      862.27      852.80     27.44 o 
  17   7  -5     2563.99     2405.32     49.74 o 
  19   7  -5     2354.58     2047.30     41.41 o 
   1   9  -5     4431.52     4234.79     72.26 o 
   3   9  -5     6294.21     6061.21     81.77 o 
   5   9  -5     9736.24     9494.64    104.46 o 
   7   9  -5     2954.14     2816.19     58.74 o 
   9   9  -5      811.18      749.89     29.43 o 
  11   9  -5     3154.44     3089.28     51.95 o 
  13   9  -5     3479.86     3339.32     53.74 o 
  15   9  -5      219.86      253.81     12.96 o 
  17   9  -5      122.89      126.87      9.08 o 
  19   9  -5     3545.57     3453.07     67.10 o 
   1  11  -5     3465.93     3335.15     67.48 o 
   3  11  -5    14579.08    13794.88    158.87 o 
   5  11  -5     2022.41     2147.67     46.94 o 
   7  11  -5     4302.63     4018.22     63.93 o 
   9  11  -5     3930.57     3496.88     56.45 o 
  11  11  -5     1173.21     1161.43     30.89 o 
  13  11  -5     3842.51     3617.87     59.23 o 
  15  11  -5     2874.49     2827.00     77.25 o 
  17  11  -5      502.20      461.46     15.90 o 
  19  11  -5      627.33      483.22     47.42 o 
   1  13  -5     8574.44     7968.22    138.69 o 
   3  13  -5     1068.98      989.31     31.73 o 
   5  13  -5     4976.56     4681.66     69.54 o 
   7  13  -5      426.63      413.57     20.22 o 
   9  13  -5     2812.37     2740.46     48.30 o 
  11  13  -5      742.85      695.21     23.34 o 
  13  13  -5     1445.50     1365.74     30.29 o 
  15  13  -5      138.21      143.35      8.82 o 
  17  13  -5      950.71      886.45     20.65 o 
  19  13  -5      132.10       89.38     23.04 o 
   1  15  -5     1734.17     1549.38     44.51 o 
   3  15  -5     2386.11     2208.76     55.32 o 
   5  15  -5      460.49      393.75     18.35 o 
   7  15  -5     5392.04     5066.31     73.20 o 
   9  15  -5     3524.46     3529.61     55.28 o 
  11  15  -5      541.88      530.41     19.48 o 
  13  15  -5     1048.31      997.16     24.25 o 
  15  15  -5     1198.74     1066.18     22.29 o 
  17  15  -5     2498.43     2227.99     57.48 o 
   1  17  -5     1977.84     1774.07     46.58 o 
   3  17  -5      305.09      269.42     18.80 o 
   5  17  -5      106.48      122.44     12.88 o 
   7  17  -5      129.41       96.87     11.82 o 
   9  17  -5     3937.34     3386.40     58.53 o 
  11  17  -5     1068.44      998.98     25.74 o 
  13  17  -5     5031.98     4829.56     69.63 o 
  15  17  -5      819.08      705.65     20.36 o 
  17  17  -5      459.58      450.73     18.81 o 
   1  19  -5       32.24       36.06      6.99 o 
   3  19  -5      637.33      626.49     29.67 o 
   5  19  -5     1356.39     1336.60     49.86 o 
   7  19  -5     5521.26     4651.09     74.51 o 
   9  19  -5     1742.22     1569.27     37.97 o 
  11  19  -5      519.49      428.94     18.66 o 
  13  19  -5     3144.82     2909.99     58.48 o 
  15  19  -5      345.51      437.72     28.34 o 
  17  19  -5     2698.68     2591.39     74.23 o 
   1  21  -5     2588.33     2296.99     72.10 o 
   3  21  -5     2872.72     2487.40     51.58 o 
   5  21  -5     3085.58     2619.84     60.58 o 
   7  21  -5      824.79      711.32     25.49 o 
   9  21  -5     1445.76     1338.22     35.79 o 
  11  21  -5      334.89      253.26     17.76 o 
  13  21  -5      177.13      167.26     12.44 o 
  15  21  -5     4554.24     4321.93     74.01 o 
   1  23  -5      468.63      424.11     16.19 o 
   3  23  -5     2776.51     2589.13     49.64 o 
   5  23  -5     1476.46     1179.14     34.53 o 
   7  23  -5      172.07      145.63     12.05 o 
   9  23  -5     2214.65     2250.42     48.43 o 
  11  23  -5     1799.54     1594.23     32.68 o 
  13  23  -5     4435.19     4467.45     70.03 o 
  15  23  -5      184.72      173.41     12.80 o 
   1  25  -5     5468.10     5104.48     61.53 o 
   3  25  -5     1218.21     1150.48     32.80 o 
   5  25  -5     2949.21     2854.18     51.73 o 
   7  25  -5     2484.91     2592.63     47.90 o 
   9  25  -5     3051.67     2725.04     38.69 o 
  11  25  -5      786.46      737.23     26.49 o 
  13  25  -5      459.21      478.06     31.40 o 
  15  25  -5     3141.48     2979.01     71.42 o 
   1  27  -5     2267.44     2135.50     41.77 o 
   3  27  -5       67.26       65.08      8.74 o 
   5  27  -5     2576.38     2416.95     44.48 o 
   7  27  -5     5433.69     5253.69     65.76 o 
   9  27  -5     1957.77     1774.98     40.20 o 
  11  27  -5     1133.97     1077.16     47.17 o 
  13  27  -5      548.82      648.46     66.44 o 
   1  29  -5     2186.08     2365.75     44.35 o 
   3  29  -5     2139.47     1979.01     37.83 o 
   5  29  -5     2376.07     2153.60     38.41 o 
   7  29  -5      287.24      235.84     12.72 o 
   9  29  -5     1282.93     1125.31     33.41 o 
  11  29  -5     4207.20     3999.03     71.57 o 
  13  29  -5     1385.31     1358.47     30.68 o 
   1  31  -5     7714.24     7231.85    121.89 o 
   3  31  -5     1076.11     1030.62     29.35 o 
   5  31  -5      207.73      149.55     11.62 o 
   7  31  -5     2378.60     2493.29     51.82 o 
   9  31  -5      321.18      322.69     12.96 o 
  11  31  -5      263.27      274.94     15.95 o 
   1  33  -5      152.84      118.88      7.77 o 
   3  33  -5     3099.60     2730.44     44.54 o 
   5  33  -5     3579.41     3518.90     53.76 o 
   7  33  -5     2506.59     2364.56     59.34 o 
   9  33  -5      474.80      447.41     20.45 o 
   1  35  -5      456.88      430.43     15.08 o 
   3  35  -5      683.55      618.25     23.47 o 
   5  35  -5     3521.90     3495.90     88.02 o 
   7  35  -5     1252.49     1189.83     28.09 o 
   1  37  -5     1000.12      907.50     37.18 o 
   3  37  -5     2428.90     2166.72     38.38 o 
   5  37  -5     2890.97     2553.54     49.84 o 
   0   0  -4    15105.86    13644.79    231.82 o 
   4   0  -4    13084.94    12115.25    213.17 o 
   8   0  -4    15577.69    16612.00    408.40 o 
  12   0  -4    26098.64    27051.38    255.23 o 
  16   0  -4     9736.33     9137.77    139.65 o 
  20   0  -4     1749.80     1512.13     41.11 o 
   2   2  -4       31.43       23.29      8.45 o 
   4   2  -4     5105.23     4998.51     78.12 o 
   6   2  -4      831.82      746.78     19.84 o 
   8   2  -4     1792.85     1695.59     36.53 o 
  10   2  -4     2483.99     2646.04     47.04 o 
  12   2  -4     2848.87     2892.54     41.91 o 
  14   2  -4     2829.36     2792.14     40.77 o 
  16   2  -4     3966.14     4046.28     67.40 o 
  18   2  -4     2391.59     2157.18     39.03 o 
  20   2  -4     2250.70     1964.40     33.08 o 
  22   2  -4      132.50      156.29     16.95 o 
   0   4  -4     9602.63     8784.14    142.47 o 
   2   4  -4    14211.37    12534.31    176.91 o 
   4   4  -4     5703.70     5192.35     68.19 o 
   6   4  -4     3259.06     3117.87     38.60 o 
   8   4  -4     2043.49     2009.76     28.78 o 
  10   4  -4     4112.86     3672.24     55.08 o 
  12   4  -4     2957.14     3148.09     41.91 o 
  14   4  -4    11255.54    11006.57    121.11 o 
  16   4  -4     6036.25     5993.25     78.51 o 
  18   4  -4     2118.34     2183.79     38.95 o 
  20   4  -4     4927.92     4633.06     66.52 o 
  22   4  -4     2563.58     2404.27     52.72 o 
   2   6  -4    12896.38    12357.39    146.94 o 
   4   6  -4     3252.61     3099.42     52.75 o 
   6   6  -4      420.02      430.52     13.70 o 
   8   6  -4      732.49      778.91     17.89 o 
  10   6  -4     3115.53     3037.25     46.09 o 
  12   6  -4     1974.79     1876.22     32.05 o 
  14   6  -4     1390.20     1175.58     26.17 o 
  16   6  -4      491.10      427.90     16.21 o 
  18   6  -4     2322.87     2156.07     37.24 o 
  20   6  -4      394.48      322.12     15.36 o 
  22   6  -4      992.23     1054.69     30.83 o 
   0   8  -4    14275.30    13263.07    317.33 o 
   2   8  -4    17987.87    16367.95    111.11 o 
   4   8  -4      424.90      444.30     18.61 o 
   6   8  -4     9273.93     8721.46     85.04 o 
   8   8  -4     2271.28     2184.12     31.32 o 
  10   8  -4      646.60      575.31     15.68 o 
  12   8  -4      289.77      325.82     14.36 o 
  14   8  -4      489.16      512.07     17.44 o 
  16   8  -4     1696.21     1679.79     33.60 o 
  18   8  -4     1119.73     1040.17     25.31 o 
  20   8  -4      522.56      555.17     16.73 o 
  22   8  -4     4085.82     4262.28    134.56 o 
   2  10  -4     1744.04     1720.68     39.07 o 
   4  10  -4    10346.01     9736.93    119.83 o 
   6  10  -4      672.93      571.50     15.67 o 
   8  10  -4    15177.60    15589.49    147.42 o 
  10  10  -4     1741.37     1645.37     32.82 o 
  12  10  -4     1280.55     1181.44     27.95 o 
  14  10  -4     1349.44     1346.69     29.29 o 
  16  10  -4     2019.77     1963.01     33.91 o 
  18  10  -4     2819.56     2698.65     68.92 o 
  20  10  -4      628.33      564.81     18.49 o 
  22  10  -4     1581.27     1396.28    109.42 o 
   0  12  -4      356.47      418.36     28.42 o 
   2  12  -4     1683.52     1470.80     30.66 o 
   4  12  -4     7844.27     6719.84    101.06 o 
   6  12  -4     8736.65     8539.84    101.85 o 
   8  12  -4    13800.80    13500.99    181.74 o 
  10  12  -4     9752.53     9776.40    134.74 o 
  12  12  -4       61.58       68.03      7.81 o 
  14  12  -4     7518.41     7330.66    137.51 o 
  16  12  -4     4292.54     4292.25     84.76 o 
  18  12  -4      460.77      457.25     16.65 o 
  20  12  -4     1103.44     1066.89     44.28 o 
  22  12  -4      265.27      285.91     20.50 o 
   2  14  -4     1368.88     1380.90     38.70 o 
   4  14  -4      982.44      979.95     24.29 o 
   6  14  -4    16751.43    16541.28    217.98 o 
   8  14  -4     1231.54     1207.39     25.98 o 
  10  14  -4     1370.11     1289.13     30.52 o 
  12  14  -4     2255.84     2188.74     42.51 o 
  14  14  -4      787.21      736.52     22.50 o 
  16  14  -4      109.94       86.97      8.73 o 
  18  14  -4      594.64      566.85     18.21 o 
  20  14  -4     6410.77     5742.25    315.70 o 
  22  14  -4      305.62      228.14     22.04 o 
   0  16  -4     3868.85     3609.64     95.24 o 
   2  16  -4      548.94      535.91     29.43 o 
   4  16  -4    16495.81    15256.95    271.36 o 
   6  16  -4    19096.54    18714.90    236.22 o 
   8  16  -4     1499.31     1483.92     31.58 o 
  10  16  -4     1140.85     1017.77     29.79 o 
  12  16  -4    25132.46    23539.04    488.43 o 
  14  16  -4     4181.46     4095.62     74.64 o 
  16  16  -4      903.89      880.46     23.17 o 
  18  16  -4     1415.95     1416.13     35.28 o 
  20  16  -4    24515.81    21064.17    347.63 o 
  22  16  -4     1828.77     1726.56     57.64 o 
   2  18  -4      269.30      269.02     13.06 o 
   4  18  -4     1220.40     1159.38     28.81 o 
   6  18  -4     3216.65     3174.74     77.29 o 
   8  18  -4     4599.39     4405.23     82.90 o 
  10  18  -4     2316.97     2185.73     80.43 o 
  12  18  -4     6960.23     6312.31    159.95 o 
  14  18  -4      742.94      722.87     20.72 o 
  16  18  -4     1191.15     1036.12     25.26 o 
  18  18  -4     1038.01     1023.05     26.25 o 
  20  18  -4       10.68       14.56      6.13 o 
   0  20  -4    21652.30    19155.02    298.67 o 
   2  20  -4      300.76      302.65     13.50 o 
   4  20  -4     4230.88     3728.53     58.03 o 
   6  20  -4    17622.88    16285.04    682.08 o 
   8  20  -4     8333.08     7583.58    245.47 o 
  10  20  -4     3265.63     3226.42     85.03 o 
  12  20  -4     3754.85     3504.77     51.44 o 
  14  20  -4      886.67      823.61     26.10 o 
  16  20  -4     7062.54     6759.41     87.01 o 
  18  20  -4     4573.17     4270.54     95.02 o 
  20  20  -4      440.07      447.78     22.28 o 
   2  22  -4      209.06      190.23     13.78 o 
   4  22  -4      189.36      251.29     18.20 o 
   6  22  -4      846.47      809.13     33.16 o 
   8  22  -4     7640.20     6981.45    186.63 o 
  10  22  -4      903.28      834.71     30.44 o 
  12  22  -4      765.00      723.01     24.19 o 
  14  22  -4     2158.24     2060.73     43.60 o 
  16  22  -4      916.37      784.43     28.93 o 
  18  22  -4      533.47      492.28     21.63 o 
  20  22  -4     1894.50     1844.76     44.92 o 
   0  24  -4     7945.04     7258.67    112.16 o 
   2  24  -4    21164.92    19470.17    175.89 o 
   4  24  -4     2848.63     2512.21     53.26 o 
   6  24  -4     1653.77     1622.54     46.34 o 
   8  24  -4     4964.92     4453.24     71.21 o 
  10  24  -4      428.75      410.56     18.84 o 
  12  24  -4     1411.57     1283.95     31.11 o 
  14  24  -4     7603.91     7514.69    129.18 o 
  16  24  -4     4532.47     4101.13    116.01 o 
  18  24  -4      293.19      239.14     11.04 o 
  20  24  -4      983.34      779.53    164.73 o 
   2  26  -4     9413.99     8516.79    101.82 o 
   4  26  -4     1176.49     1047.40     27.04 o 
   6  26  -4      348.12      504.98     23.99 o 
   8  26  -4     1636.97     1594.40     55.62 o 
  10  26  -4      491.12      400.93     18.04 o 
  12  26  -4      102.94       93.59      9.64 o 
  14  26  -4      285.95      251.64     12.10 o 
  16  26  -4      776.54      693.67     39.93 o 
  18  26  -4      417.99      322.00     32.99 o 
   0  28  -4      543.44      701.16     31.40 o 
   2  28  -4     3539.05     3506.56     50.15 o 
   4  28  -4      685.82      577.02     19.65 o 
   6  28  -4     9473.53     9071.87    112.94 o 
   8  28  -4     2282.65     2071.73     42.44 o 
  10  28  -4      661.83      683.26     24.81 o 
  12  28  -4     1392.93     1391.93     29.86 o 
  14  28  -4      186.04      174.20     10.62 o 
  16  28  -4     1491.07     1266.87     94.20 o 
  18  28  -4     2594.07     2083.80    521.11 o 
   2  30  -4     1009.68      989.33     25.17 o 
   4  30  -4    14488.34    12616.03    147.75 o 
   6  30  -4      835.50      733.27     29.09 o 
   8  30  -4     1013.49      917.47     26.72 o 
  10  30  -4     1058.17      997.32     24.54 o 
  12  30  -4       83.15       71.25      6.90 o 
  14  30  -4      123.30      111.06      8.42 o 
  16  30  -4      449.18      396.10     42.39 o 
   0  32  -4    16296.57    15059.40    271.96 o 
   2  32  -4     9968.75     9293.04    128.70 o 
   4  32  -4     1490.67     1447.55     33.36 o 
   6  32  -4     1256.25     1338.93     36.86 o 
   8  32  -4     4247.92     4278.89     54.45 o 
  10  32  -4      728.60      619.89     18.00 o 
  12  32  -4     2525.42     2466.67     67.67 o 
  14  32  -4      889.62      843.71     56.37 o 
  16  32  -4     2895.63     2542.39    285.17 o 
   2  34  -4     7233.48     6507.40     89.19 o 
   4  34  -4     1397.19     1423.12     36.12 o 
   6  34  -4      495.28      389.10     18.83 o 
   8  34  -4      426.88      377.26     15.95 o 
  10  34  -4      118.33      140.87      8.21 o 
  12  34  -4     1167.91     1118.97     34.58 o 
  14  34  -4     1033.33      965.62     52.12 o 
   0  36  -4     1106.40     1179.93     48.67 o 
   2  36  -4      922.81      890.67     27.86 o 
   4  36  -4     8385.18     7563.99    163.25 o 
   6  36  -4     2210.91     2014.99     35.44 o 
   8  36  -4     3855.08     3498.66     54.80 o 
  10  36  -4     1006.58      867.01     27.05 o 
  12  36  -4     3555.70     3453.94    123.06 o 
  14  36  -4     1631.65     1192.05     60.58 o 
   2  38  -4      337.17      274.43     14.82 o 
   4  38  -4      306.65      273.79     14.29 o 
   6  38  -4     3231.79     2923.85     56.09 o 
   8  38  -4      841.78      901.88     26.67 o 
  10  38  -4     3374.78     3537.67     61.12 o 
  12  38  -4       57.19       32.35      7.18 o 
   0  40  -4      213.54      193.81     19.44 o 
   2  40  -4      884.71      905.05     29.97 o 
   4  40  -4      389.47      308.97     15.00 o 
   6  40  -4     6146.81     6120.55     73.92 o 
   8  40  -4     2381.66     2388.68     40.17 o 
  10  40  -4     5043.42     4722.43     59.78 o 
   2  42  -4      157.64      218.63     11.43 o 
   4  42  -4      345.25      333.47     12.35 o 
   6  42  -4       41.03       60.86      6.64 o 
   8  42  -4     2226.54     2140.60     36.62 o 
   0  44  -4     1246.79     1115.15     29.69 o 
   2  44  -4     2485.33     2081.03     42.38 o 
   4  44  -4     1100.52     1119.75     29.54 o 
   1   1  -3     7913.69     7197.25     78.73 o 
   3   1  -3      935.57     1117.49     26.07 o 
   5   1  -3     3198.37     2824.05     90.39 o 
   7   1  -3     2551.80     2884.09     94.90 o 
   9   1  -3     2515.70     2509.76     66.06 o 
  11   1  -3     2272.55     2311.07     33.27 o 
  13   1  -3     2649.13     2543.46     30.19 o 
  15   1  -3      736.13      830.10     19.22 o 
  17   1  -3     6734.45     6372.40    114.99 o 
  19   1  -3     1312.48     1239.84     30.44 o 
  21   1  -3     1769.33     1478.61     35.01 o 
  23   1  -3     5394.10     5189.42     73.35 o 
  25   1  -3     2893.58     2871.97     67.63 o 
   1   3  -3    13786.47    12555.91    116.31 o 
   3   3  -3     5473.81     5483.57     68.65 o 
   5   3  -3    17925.61    19373.85    563.85 o 
   7   3  -3     1225.87     1195.09     43.23 o 
   9   3  -3     6380.06     6307.55    146.62 o 
  11   3  -3     6749.13     7287.95     80.04 o 
  13   3  -3     1413.27     1479.64     24.80 o 
  15   3  -3     8389.33     8365.42    136.73 o 
  17   3  -3     1793.19     1768.74     33.34 o 
  19   3  -3     2861.48     2718.64     75.29 o 
  21   3  -3     4272.80     3929.78     62.78 o 
  23   3  -3       52.97       74.72      8.91 o 
  25   3  -3     2125.06     2260.94     96.26 o 
   1   5  -3     2279.52     1854.72     40.29 o 
   3   5  -3    20051.41    19954.97    316.46 o 
   5   5  -3    39120.95    40571.52    767.80 o 
   7   5  -3     7231.76     6973.07    168.85 o 
   9   5  -3    17035.39    16696.37    312.43 o 
  11   5  -3     3165.36     3271.15     41.15 o 
  13   5  -3     1863.44     1697.50     28.74 o 
  15   5  -3      247.06      241.68     11.32 o 
  17   5  -3      352.68      318.92     14.90 o 
  19   5  -3     2932.28     2857.17     44.42 o 
  21   5  -3     6135.12     5558.00     62.17 o 
  23   5  -3      171.41      207.66     24.11 o 
  25   5  -3     2652.72     2492.71     44.91 o 
   1   7  -3    13911.48    13654.51    157.14 o 
   3   7  -3     1254.93     1161.84     33.65 o 
   5   7  -3    20082.46    19361.01    214.50 o 
   7   7  -3     2463.06     2054.94     61.70 o 
   9   7  -3     4736.92     4548.74     91.29 o 
  11   7  -3    16992.76    17180.63    196.44 o 
  13   7  -3     1255.45     1075.62     23.74 o 
  15   7  -3      290.79      207.30     10.08 o 
  17   7  -3     9092.74     8661.77    133.61 o 
  19   7  -3     2622.21     2830.17     54.55 o 
  21   7  -3      564.18      562.74     18.81 o 
  23   7  -3     1556.34     1517.30     68.65 o 
  25   7  -3      619.61      648.20     27.19 o 
   1   9  -3      426.87      382.25     16.60 o 
   3   9  -3    22832.43    23255.03    203.94 o 
   5   9  -3     3023.83     2432.82     51.34 o 
   7   9  -3     6720.76     6897.11     92.78 o 
   9   9  -3     4005.03     4027.61     92.63 o 
  11   9  -3     4023.75     3783.58     39.49 o 
  13   9  -3     2390.72     2379.02     40.80 o 
  15   9  -3     4712.96     4655.66     97.04 o 
  17   9  -3     2204.20     2119.81     44.81 o 
  19   9  -3     4731.19     4856.84     89.36 o 
  21   9  -3     1513.32     1513.89     47.19 o 
  23   9  -3     1941.77     1774.92     56.16 o 
  25   9  -3      181.84      153.55     14.10 o 
   1  11  -3     1835.11     1729.56     36.35 o 
   3  11  -3     9143.52     8029.99    117.55 o 
   5  11  -3    18359.59    18960.82    353.48 o 
   7  11  -3      530.41      726.37     24.68 o 
   9  11  -3    12910.76    12725.92    168.28 o 
  11  11  -3      150.80      174.15      8.17 o 
  13  11  -3     6439.18     6210.42     95.70 o 
  15  11  -3    18573.41    18335.25    390.30 o 
  17  11  -3     6834.09     6631.88    131.40 o 
  19  11  -3     3445.89     3302.52     82.76 o 
  21  11  -3      172.68      153.33     12.39 o 
  23  11  -3     5024.91     5109.84    102.66 o 
  25  11  -3     1424.13     1378.65     87.88 o 
   1  13  -3    43563.36    41570.93    386.71 o 
   3  13  -3     5232.67     4767.94     73.10 o 
   5  13  -3     1355.16     1308.34     31.14 o 
   7  13  -3     6632.66     6251.01    189.17 o 
   9  13  -3     6943.52     6673.48     99.99 o 
  11  13  -3      864.12      786.88     18.08 o 
  13  13  -3     9520.57     9093.90    139.01 o 
  15  13  -3     1066.14     1173.68     26.00 o 
  17  13  -3     5629.69     5376.11    115.60 o 
  19  13  -3     4094.92     3974.70    107.38 o 
  21  13  -3      591.78      592.12     30.84 o 
  23  13  -3     7246.65     7026.48    123.03 o 
  25  13  -3      979.50      989.46    103.63 o 
   1  15  -3     1340.60     1224.01     40.96 o 
   3  15  -3     4003.08     3675.65     86.01 o 
   5  15  -3     3742.23     3851.55     84.50 o 
   7  15  -3     3331.84     3509.09     56.03 o 
   9  15  -3     8309.48     8125.54     88.72 o 
  11  15  -3     5068.56     4737.33     87.84 o 
  13  15  -3     8372.39     8045.42     76.08 o 
  15  15  -3    11504.76    10719.39    108.63 o 
  17  15  -3     1809.75     1705.64     39.11 o 
  19  15  -3      620.80      622.28     31.23 o 
  21  15  -3      763.99      797.40     38.93 o 
  23  15  -3       98.15       80.94      8.80 o 
   1  17  -3     3030.70     3152.06     82.70 o 
   3  17  -3     6785.24     6222.92    122.66 o 
   5  17  -3     2456.12     2631.10     63.15 o 
   7  17  -3     3630.69     3584.39     63.17 o 
   9  17  -3     9605.86     9337.78    205.92 o 
  11  17  -3     7701.18     6932.68    137.03 o 
  13  17  -3    16081.71    15126.36    430.20 o 
  15  17  -3     5853.77     5574.74     91.30 o 
  17  17  -3     2180.82     1923.21     47.89 o 
  19  17  -3      210.91      192.55     17.07 o 
  21  17  -3     3728.06     3608.63     71.46 o 
  23  17  -3     1310.42     1258.48     39.51 o 
   1  19  -3     5158.06     4810.37     94.15 o 
   3  19  -3     4466.86     4369.15     90.86 o 
   5  19  -3     8025.32     7606.47     99.91 o 
   7  19  -3     7755.85     7278.04    119.96 o 
   9  19  -3     8245.29     7903.75    170.90 o 
  11  19  -3      348.90      274.51     13.52 o 
  13  19  -3    14977.68    13543.90    336.99 o 
  15  19  -3    14048.19    12469.62    281.90 o 
  17  19  -3     7053.89     6791.44    143.13 o 
  19  19  -3    14786.26    13664.33    185.15 o 
  21  19  -3     4186.82     4169.84     90.91 o 
  23  19  -3     5044.94     4375.38     69.88 o 
   1  21  -3     6385.14     6527.51    263.02 o 
   3  21  -3      178.89      175.77     11.71 o 
   5  21  -3     3181.97     3066.14     77.22 o 
   7  21  -3    14008.86    13216.87    234.59 o 
   9  21  -3    14112.98    13972.19    157.71 o 
  11  21  -3    11484.42    10523.83    143.35 o 
  13  21  -3     3770.27     3388.43     57.33 o 
  15  21  -3    19151.59    18293.02    238.65 o 
  17  21  -3     7610.53     7418.69    167.30 o 
  19  21  -3     2317.38     2034.87     50.52 o 
  21  21  -3       45.12       42.59      7.57 o 
  23  21  -3     3312.78     2933.44     56.93 o 
   1  23  -3      569.66      579.19     18.98 o 
   3  23  -3     4899.89     4688.44    101.60 o 
   5  23  -3     4256.60     3751.23     60.12 o 
   7  23  -3      549.40      596.26     19.48 o 
   9  23  -3     3042.61     2895.80     67.43 o 
  11  23  -3     6958.47     6595.72    109.22 o 
  13  23  -3    21207.57    19193.50    176.57 o 
  15  23  -3      764.85      757.83     21.50 o 
  17  23  -3     1532.49     1412.60     41.18 o 
  19  23  -3     5029.84     4489.59    129.69 o 
  21  23  -3     2807.34     2313.94     52.10 o 
  23  23  -3      711.60      734.70     24.61 o 
   1  25  -3     6765.38     5864.87     65.49 o 
   3  25  -3    12494.42    12118.93    118.80 o 
   5  25  -3     9814.33     9032.66    138.23 o 
   7  25  -3     1274.08     1113.53     26.96 o 
   9  25  -3    22149.27    19801.29    462.53 o 
  11  25  -3     4885.47     4276.92     72.79 o 
  13  25  -3      432.07      380.10     17.98 o 
  15  25  -3     4705.39     4487.11    107.38 o 
  17  25  -3     7323.27     6617.49    197.85 o 
  19  25  -3      823.60      661.65     46.83 o 
  21  25  -3     1024.33      936.33     29.04 o 
   1  27  -3     2493.25     2301.62     39.73 o 
   3  27  -3    12630.61    12002.08    107.34 o 
   5  27  -3    22164.71    20323.30    236.66 o 
   7  27  -3     2374.22     2108.72     58.40 o 
   9  27  -3     3501.32     3400.82     66.26 o 
  11  27  -3     4562.63     4362.04     67.11 o 
  13  27  -3      510.79      499.69     21.73 o 
  15  27  -3      259.78      206.21     13.61 o 
  17  27  -3     7552.99     6403.18    127.94 o 
  19  27  -3     8125.37     7355.38    121.21 o 
  21  27  -3      459.80      453.83     18.24 o 
   1  29  -3     1133.03      927.33     26.61 o 
   3  29  -3    10895.88    10676.00    117.54 o 
   5  29  -3    13917.50    12616.86    313.54 o 
   7  29  -3     3386.55     3013.83    115.09 o 
   9  29  -3     4676.73     4520.05     75.54 o 
  11  29  -3     3762.04     3846.38     61.11 o 
  13  29  -3      854.23      842.35     27.12 o 
  15  29  -3      267.64      234.24     13.56 o 
  17  29  -3      832.63      862.89     32.32 o 
  19  29  -3     2043.56     2100.09     55.84 o 
  21  29  -3     3462.82     3280.85     55.42 o 
   1  31  -3    18433.03    15742.60    414.26 o 
   3  31  -3      166.65       95.13     10.37 o 
   5  31  -3     4898.14     4463.59     69.12 o 
   7  31  -3     2889.63     2543.97     76.47 o 
   9  31  -3     4231.17     4025.51     60.17 o 
  11  31  -3     1600.32     1416.75     42.18 o 
  13  31  -3     2889.59     2824.43     54.03 o 
  15  31  -3      984.52     1016.87     26.92 o 
  17  31  -3      802.00      784.70     28.72 o 
  19  31  -3     2987.56     2739.42     62.61 o 
   1  33  -3     1980.01     1758.81    113.16 o 
   3  33  -3     7456.97     6250.31    103.58 o 
   5  33  -3      815.50      666.00     26.83 o 
   7  33  -3      974.46      850.84     28.26 o 
   9  33  -3     3823.58     3786.79     84.76 o 
  11  33  -3      555.21      516.66     20.36 o 
  13  33  -3     1412.74     1408.82     37.37 o 
  15  33  -3     3821.45     3542.49     48.28 o 
  17  33  -3     5623.45     5059.28     81.01 o 
  19  33  -3      136.11      132.71     10.99 o 
   1  35  -3      565.61      406.21     32.29 o 
   3  35  -3       69.38       62.22      9.01 o 
   5  35  -3     2013.20     1614.31     44.79 o 
   7  35  -3     3022.62     2605.72     54.47 o 
   9  35  -3      485.55      429.50     18.26 o 
  11  35  -3     6745.79     6470.32     83.31 o 
  13  35  -3     4755.34     4626.46     58.92 o 
  15  35  -3     1210.20     1108.87     28.46 o 
  17  35  -3     3046.25     3118.61     92.81 o 
   1  37  -3      311.34      284.95     18.90 o 
   3  37  -3     3125.97     2619.80     56.05 o 
   5  37  -3     3598.30     3023.35    115.69 o 
   7  37  -3     1857.49     1670.11     47.26 o 
   9  37  -3     3966.02     3589.59     50.91 o 
  11  37  -3      398.88      344.24     14.68 o 
  13  37  -3      229.95      199.18      9.54 o 
  15  37  -3      327.96      289.68     16.44 o 
  17  37  -3      852.36      780.71     96.25 o 
   1  39  -3     3407.40     2630.93    184.83 o 
   3  39  -3      552.79      477.75     24.12 o 
   5  39  -3     1832.06     1866.34     43.69 o 
   7  39  -3      830.91      817.84     24.33 o 
   9  39  -3     1232.85     1212.16     34.60 o 
  11  39  -3      402.24      414.75     17.09 o 
  13  39  -3     2900.93     2701.17     35.84 o 
  15  39  -3      614.26      620.52     19.87 o 
   1  41  -3      346.04      360.80     19.72 o 
   3  41  -3      637.25      632.70     26.22 o 
   5  41  -3     3427.59     3104.32     58.12 o 
   7  41  -3      718.92      713.92     21.08 o 
   9  41  -3     2280.25     2257.27     45.70 o 
  11  41  -3     1043.32     1115.39     25.77 o 
  13  41  -3     1440.67     1453.16     26.77 o 
   1  43  -3     1716.81     1742.01     40.09 o 
   3  43  -3     2492.97     2539.83     47.45 o 
   5  43  -3      923.71      913.94     25.26 o 
   7  43  -3     3130.80     2916.82     54.37 o 
   9  43  -3      634.54      592.95     18.49 o 
  11  43  -3     4913.82     4742.36    137.68 o 
   1  45  -3     3436.23     3501.96     50.68 o 
   3  45  -3     3387.78     3122.37     41.89 o 
   5  45  -3      113.48      112.83      8.46 o 
   7  45  -3      315.42      360.25     13.35 o 
   9  45  -3      507.42      492.46     16.17 o 
   1  47  -3      542.79      485.67     16.81 o 
   3  47  -3      304.13      278.28     12.55 o 
   5  47  -3     2716.65     2472.07     40.61 o 
   7  47  -3     2995.22     3192.58     53.75 o 
   1  49  -3      784.18      793.89     26.11 o 
   3  49  -3      444.72      394.32     24.78 o 
   2   0  -2    28319.34    25672.31    315.43 o 
   6   0  -2     6734.75     7182.89    116.06 o 
  10   0  -2     4920.50     5285.37    106.00 o 
  14   0  -2     5027.87     5147.68    151.13 o 
  18   0  -2     9304.07     8393.83    114.42 o 
  22   0  -2      207.02      175.79     21.79 o 
  26   0  -2     1968.65     1971.64     86.43 o 
   2   2  -2    18933.00    17716.63    167.84 o 
   4   2  -2    83741.25    80144.14    986.03 o 
   6   2  -2     5197.30     6143.02     76.60 o 
   8   2  -2    36487.98    35957.97    375.95 o 
  10   2  -2    26525.50    28004.73    218.61 o 
  12   2  -2     6914.19     5999.27     84.06 o 
  14   2  -2    23323.41    23155.90    277.32 o 
  16   2  -2     4567.14     4219.83     62.79 o 
  18   2  -2     2541.49     2439.70     37.92 o 
  20   2  -2     8270.25     7704.53     87.55 o 
  22   2  -2     1784.56     1617.59     44.34 o 
  24   2  -2     6406.11     5990.17    130.53 o 
  26   2  -2     1702.80     1700.46     82.20 o 
   2   4  -2     6061.88     5478.74     62.46 o 
   4   4  -2     4091.17     4539.63    109.54 o 
   6   4  -2     7575.53     8306.20    109.25 o 
   8   4  -2     4563.86     5307.27     66.54 o 
  10   4  -2     8988.29    10329.28    111.10 o 
  12   4  -2     1625.34     1612.09     41.46 o 
  14   4  -2     1252.20     1301.42     48.23 o 
  16   4  -2     3673.03     3655.20     67.96 o 
  18   4  -2     4651.11     4351.66     51.81 o 
  20   4  -2     6397.89     6012.73     70.11 o 
  22   4  -2     7750.63     7268.77    107.17 o 
  24   4  -2     2260.42     2049.70     60.42 o 
  26   4  -2      342.65      301.61     28.80 o 
   0   6  -2     2277.89     2326.07     61.99 o 
   2   6  -2    49889.91    44820.54    274.62 o 
   4   6  -2     3465.67     3630.80     58.48 o 
   6   6  -2    61130.54    57783.13    653.46 o 
   8   6  -2    18463.75    19056.57    310.91 o 
  10   6  -2    21399.30    21038.59    178.65 o 
  12   6  -2      574.59      566.82     28.01 o 
  14   6  -2     1974.06     1810.38     37.79 o 
  16   6  -2     1000.28      840.72     18.89 o 
  18   6  -2     9489.43     8813.96    115.25 o 
  20   6  -2     1054.99      984.97     25.40 o 
  22   6  -2     2177.00     2131.22     66.31 o 
  24   6  -2     2539.92     2575.16     69.09 o 
  26   6  -2      945.42     1081.09     41.24 o 
   2   8  -2    36973.82    35176.22    223.07 o 
   4   8  -2     9232.50     9322.10    100.69 o 
   6   8  -2     2906.70     3225.86     97.00 o 
   8   8  -2    11172.79    11484.14    116.50 o 
  10   8  -2     2257.20     2310.47     57.16 o 
  12   8  -2      895.95      827.47     34.17 o 
  14   8  -2       46.31       35.23      5.98 o 
  16   8  -2     4438.82     4431.88     76.80 o 
  18   8  -2    20255.24    19203.68    255.39 o 
  20   8  -2      175.78      150.27     11.63 o 
  22   8  -2     3641.66     3545.05     77.66 o 
  24   8  -2     2208.04     2160.72     45.06 o 
  26   8  -2     1994.49     2004.98     88.15 o 
   0  10  -2     3995.24     4630.46     70.63 o 
   2  10  -2    23942.54    23320.46    238.94 o 
   4  10  -2     1171.47     1473.46     29.74 o 
   6  10  -2     3008.78     3217.47     63.41 o 
   8  10  -2     2046.48     2227.60     39.72 o 
  10  10  -2    12616.67    11547.91    239.06 o 
  12  10  -2     7010.42     6465.51    104.07 o 
  14  10  -2    16274.30    15642.25    215.36 o 
  16  10  -2     8337.44     8034.55    136.93 o 
  18  10  -2    12934.90    12509.83    258.26 o 
  20  10  -2      981.02      995.68     30.77 o 
  22  10  -2     8235.79     8181.99    123.55 o 
  24  10  -2        3.17       14.31      5.85 o 
  26  10  -2      602.23      600.75     55.85 o 
   2  12  -2    27678.99    27841.60    191.51 o 
   4  12  -2     3694.81     4095.25     65.18 o 
   6  12  -2     6976.31     7283.43    160.06 o 
   8  12  -2     4874.00     5283.04     67.75 o 
  10  12  -2    16834.24    17599.15    222.22 o 
  12  12  -2     2381.63     2348.52     58.82 o 
  14  12  -2    17412.98    17053.98    154.67 o 
  16  12  -2     7436.56     7100.84     85.51 o 
  18  12  -2     1845.62     1712.99     36.26 o 
  20  12  -2      324.99      309.44     17.29 o 
  22  12  -2     6673.65     6619.74    207.08 o 
  24  12  -2      468.42      501.91     30.50 o 
  26  12  -2      189.69      156.07     14.58 o 
   0  14  -2    67043.23    67648.52    559.94 o 
   2  14  -2    37586.20    38256.63    418.97 o 
   4  14  -2      883.25      661.76     20.59 o 
   6  14  -2     9118.84     9386.07     92.92 o 
   8  14  -2     8225.56     8121.53    106.08 o 
  10  14  -2    19756.62    19273.69    181.41 o 
  12  14  -2    19276.86    18989.34    258.17 o 
  14  14  -2     9927.64     8998.48    153.91 o 
  16  14  -2    27958.19    25275.88    219.93 o 
  18  14  -2      319.38      305.91     15.74 o 
  20  14  -2       15.69       24.07      7.21 o 
  22  14  -2       20.19       14.56      6.40 o 
  24  14  -2     4159.11     3835.63    276.57 o 
  26  14  -2      554.32      453.07     20.17 o 
   2  16  -2    10710.19    12477.17    100.17 o 
   4  16  -2     8427.81     8771.03    106.56 o 
   6  16  -2    12741.01    14278.29    132.83 o 
   8  16  -2     2647.91     2889.74     54.29 o 
  10  16  -2    15588.92    14035.55    141.12 o 
  12  16  -2    10978.78    10572.61    220.49 o 
  14  16  -2     2065.69     1969.70     53.68 o 
  16  16  -2     1540.40     1448.29     31.04 o 
  18  16  -2    13980.06    13217.04    163.71 o 
  20  16  -2     5611.41     5299.45     89.54 o 
  22  16  -2     4889.49     4655.75    106.00 o 
  24  16  -2     2365.53     2276.46    132.79 o 
   0  18  -2     8672.92     8128.04    161.10 o 
   2  18  -2     6274.69     6383.97    269.91 o 
   4  18  -2    53678.69    53909.24    395.44 o 
   6  18  -2     4594.48     4669.15     68.16 o 
   8  18  -2    35835.13    35241.00    332.12 o 
  10  18  -2     7068.59     6525.58     96.88 o 
  12  18  -2     1686.28     1251.16     34.04 o 
  14  18  -2     4616.61     4034.93     95.54 o 
  16  18  -2    23290.82    20997.91    266.36 o 
  18  18  -2      465.37      441.76     22.85 o 
  20  18  -2     8712.05     7878.45    114.42 o 
  22  18  -2     1252.21     1150.54     32.94 o 
  24  18  -2     2314.95     2434.05     72.58 o 
   2  20  -2     9062.09     8875.86    279.13 o 
   4  20  -2    16176.14    17752.51    212.39 o 
   6  20  -2     4321.67     4273.56     73.31 o 
   8  20  -2      394.62      444.80     21.64 o 
  10  20  -2     3467.40     3407.14     59.92 o 
  12  20  -2     1678.00     1647.33     39.19 o 
  14  20  -2     3272.98     2966.77     61.78 o 
  16  20  -2     6352.26     5898.23    190.48 o 
  18  20  -2      326.64      313.62     18.04 o 
  20  20  -2     1801.68     1727.40     41.86 o 
  22  20  -2      354.36      361.96     18.03 o 
  24  20  -2      493.38      502.76     21.15 o 
   0  22  -2    24146.01    25196.24    384.78 o 
   2  22  -2    15070.05    15485.87    334.47 o 
   4  22  -2      417.84      473.42     25.06 o 
   6  22  -2    10584.89     9783.83    158.24 o 
   8  22  -2      316.77      303.88     23.01 o 
  10  22  -2    13535.82    12583.66    277.72 o 
  12  22  -2    37261.09    34014.71    728.26 o 
  14  22  -2    16613.74    14403.37    401.76 o 
  16  22  -2     3181.48     3033.80     71.39 o 
  18  22  -2     7710.62     7565.66     99.08 o 
  20  22  -2     1249.87     1307.87     33.38 o 
  22  22  -2     8414.30     8281.24     98.06 o 
  24  22  -2     4584.26     4055.46    581.30 o 
   2  24  -2    20659.79    21316.74    253.01 o 
   4  24  -2     2640.88     2290.10     68.34 o 
   6  24  -2     9572.19     9107.56    150.21 o 
   8  24  -2     1902.55     1866.87     37.03 o 
  10  24  -2     3769.89     3390.65     48.65 o 
  12  24  -2     5689.54     5188.89     81.27 o 
  14  24  -2     2482.70     2258.42     62.13 o 
  16  24  -2     1156.27     1033.83     32.77 o 
  18  24  -2      785.58      740.76     29.97 o 
  20  24  -2     1238.26     1142.64     34.02 o 
  22  24  -2     1145.10      985.99     40.20 o 
  24  24  -2      539.71      524.52     31.60 o 
   0  26  -2     4446.40     4251.71    139.70 o 
   2  26  -2    22816.96    21907.34    536.75 o 
   4  26  -2     3541.63     3682.14    105.63 o 
   6  26  -2    12397.69    10686.72    332.29 o 
   8  26  -2       20.09       19.44      5.13 o 
  10  26  -2     8725.56     7699.31    193.43 o 
  12  26  -2     9186.68     8595.64    122.31 o 
  14  26  -2     3085.37     2914.97     66.08 o 
  16  26  -2     3546.45     3348.23     78.55 o 
  18  26  -2     5663.80     5234.20    108.36 o 
  20  26  -2     2600.00     2278.56     52.91 o 
  22  26  -2     3513.84     3395.96     73.44 o 
  24  26  -2     3388.33     3318.91     56.35 o 
   2  28  -2     1073.54      951.06     31.25 o 
   4  28  -2      524.07      443.89     18.80 o 
   6  28  -2     4708.56     4340.16     88.99 o 
   8  28  -2      642.62      580.04     20.61 o 
  10  28  -2    20872.68    19130.91    245.04 o 
  12  28  -2      788.81      701.13     25.24 o 
  14  28  -2     1410.25     1306.60     84.24 o 
  16  28  -2     4428.16     4008.06    145.01 o 
  18  28  -2      486.83      450.43     21.74 o 
  20  28  -2     2855.69     2540.13     49.71 o 
  22  28  -2      424.87      427.24     23.05 o 
   0  30  -2     2059.27     2104.38     69.03 o 
   2  30  -2     2973.59     2912.52     49.09 o 
   4  30  -2    10323.75     9436.97    147.67 o 
   6  30  -2    10134.01     8935.07    129.94 o 
   8  30  -2     5277.12     4840.02     85.97 o 
  10  30  -2     8110.99     7549.88    101.37 o 
  12  30  -2     5174.83     4956.54    140.07 o 
  14  30  -2     8109.39     7156.37    408.49 o 
  16  30  -2     1199.32     1132.39     33.50 o 
  18  30  -2      889.08      760.54     28.35 o 
  20  30  -2     3010.20     3020.52     50.66 o 
  22  30  -2     2292.66     2162.28     46.54 o 
   2  32  -2      772.02      689.70     24.30 o 
   4  32  -2    15757.46    15380.44    161.55 o 
   6  32  -2       59.16       73.46      9.56 o 
   8  32  -2    11390.64    10672.52    140.26 o 
  10  32  -2     4159.32     4069.95     67.00 o 
  12  32  -2      409.96      428.96     30.73 o 
  14  32  -2      927.88      904.73     43.65 o 
  16  32  -2     9344.59     8748.64    140.00 o 
  18  32  -2      625.72      565.12     22.71 o 
  20  32  -2     2640.73     2797.59     62.07 o 
   0  34  -2    14622.85    13275.54    203.86 o 
   2  34  -2      551.59      442.70     21.74 o 
   4  34  -2    20352.93    19061.40    251.51 o 
   6  34  -2     4540.94     4368.29     87.63 o 
   8  34  -2     2118.32     2050.35     51.14 o 
  10  34  -2      470.87      498.78     19.79 o 
  12  34  -2     6036.50     5910.71     82.90 o 
  14  34  -2     1646.20     1508.62     64.27 o 
  16  34  -2    10000.08     9482.42    121.59 o 
  18  34  -2     1286.33     1304.20     31.38 o 
  20  34  -2     4469.95     4393.83     70.93 o 
   2  36  -2     1443.56     1329.13     45.19 o 
   4  36  -2     1077.28      967.07     46.34 o 
   6  36  -2     5166.08     4713.97    104.27 o 
   8  36  -2      393.83      318.37     18.04 o 
  10  36  -2      270.10      198.84     14.29 o 
  12  36  -2      959.61      887.86     28.77 o 
  14  36  -2      651.45      669.65     26.06 o 
  16  36  -2      563.27      574.17     22.12 o 
  18  36  -2      827.28      837.09     26.55 o 
  20  36  -2      642.19      401.50     34.19 o 
   0  38  -2    16448.93    14940.94    291.01 o 
   2  38  -2     8480.63     7874.52    136.04 o 
   4  38  -2     1161.96     1100.51     41.41 o 
   6  38  -2     1876.01     1877.27     46.82 o 
   8  38  -2     6726.81     6354.61     82.62 o 
  10  38  -2     8619.82     7989.08    111.51 o 
  12  38  -2     3884.98     3673.77     85.01 o 
  14  38  -2     7168.01     7166.63    113.79 o 
  16  38  -2     1127.23     1052.78     26.68 o 
  18  38  -2     1320.81     1347.43     51.67 o 
   2  40  -2     4879.99     4343.41     83.14 o 
   4  40  -2     1094.34     1001.67     33.21 o 
   6  40  -2      684.21      627.53     26.18 o 
   8  40  -2     2365.50     2163.71     44.18 o 
  10  40  -2     2447.90     2349.16     44.64 o 
  12  40  -2     1587.71     1432.07     46.21 o 
  14  40  -2       79.44       51.69      8.27 o 
  16  40  -2      801.33      823.01     34.63 o 
   0  42  -2      170.51      185.77     22.89 o 
   2  42  -2     2932.83     2751.06    102.93 o 
   4  42  -2     1059.78      970.45     29.21 o 
   6  42  -2     4982.01     4536.50     71.14 o 
   8  42  -2      906.55      770.34     27.31 o 
  10  42  -2     2831.50     2919.48     51.63 o 
  12  42  -2      138.55      154.72     12.77 o 
  14  42  -2     3069.11     2971.30     63.76 o 
  16  42  -2       53.17       76.63      8.40 o 
   2  44  -2     2686.86     2521.62     62.43 o 
   4  44  -2     2749.54     2514.41     46.40 o 
   6  44  -2      592.44      559.07     19.51 o 
   8  44  -2      331.87      296.83     13.90 o 
  10  44  -2      329.04      340.71     13.19 o 
  12  44  -2      392.71      361.97     17.15 o 
  14  44  -2      585.24      632.71     19.11 o 
   0  46  -2      717.26      666.08     37.32 o 
   2  46  -2     3120.79     2925.58     57.28 o 
   4  46  -2      413.11      370.32     16.26 o 
   6  46  -2     1938.68     1835.84     38.25 o 
   8  46  -2     1688.84     1499.06     32.30 o 
  10  46  -2     1373.87     1301.06     32.26 o 
  12  46  -2     2148.71     2086.79     61.56 o 
   2  48  -2      672.92      646.65     22.94 o 
   4  48  -2       14.44        1.74      4.77 o 
   6  48  -2     1165.15     1067.91     35.53 o 
   8  48  -2      102.06       89.18      6.62 o 
  10  48  -2     2182.35     2008.39    100.03 o 
   0  50  -2      585.14      483.34     24.68 o 
   2  50  -2      224.34      222.32     14.17 o 
   4  50  -2     8063.11     8082.40    111.81 o 
   6  50  -2      776.97      747.78     40.76 o 
   8  50  -2     4297.49     4279.91    550.25 o 
   2  52  -2      642.40      545.74     21.80 o 
   1   1  -1    18164.59    16687.82    117.66 o 
   3   1  -1    64809.46    58340.29    475.74 o 
   5   1  -1     1338.33     1248.01     15.20 o 
   7   1  -1    16572.55    16875.61    178.87 o 
   9   1  -1     1089.04     1246.17     22.46 o 
  11   1  -1    11341.84    11553.56     96.71 o 
  13   1  -1    15037.56    14893.86    121.54 o 
  15   1  -1     3957.55     3554.54     83.10 o 
  17   1  -1     6729.27     6197.14     63.55 o 
  19   1  -1     3368.90     3165.13     43.48 o 
  21   1  -1     1363.94     1276.68     35.05 o 
  23   1  -1      654.00      655.01     61.19 o 
  25   1  -1     1262.56     1241.23     57.92 o 
  27   1  -1     5779.43     5943.47    237.10 o 
   1   3  -1    17842.57    16375.47    141.96 o 
   3   3  -1   105566.69    97240.15   1537.65 o 
   5   3  -1     4574.55     4934.15     34.88 o 
   7   3  -1    96874.32    93680.84   1780.83 o 
   9   3  -1      818.22      733.14     15.24 o 
  11   3  -1     3541.94     3422.06     44.38 o 
  13   3  -1    12432.40    12471.26    107.44 o 
  15   3  -1      280.04      330.94     18.42 o 
  17   3  -1     5519.19     5101.95     90.52 o 
  19   3  -1     2875.33     2705.60     40.09 o 
  21   3  -1    21442.94    19321.96    181.34 o 
  23   3  -1     1440.48     1405.86     48.32 o 
  25   3  -1      277.65      301.44     28.99 o 
  27   3  -1     1576.78     1570.94     95.27 o 
   1   5  -1     7131.19     7147.34     46.08 o 
   3   5  -1   203639.69   173711.83   2914.63 o 
   5   5  -1    78107.88    72429.23    568.97 o 
   7   5  -1    36381.08    34551.03    327.57 o 
   9   5  -1     8058.35     8187.49    150.13 o 
  11   5  -1     2134.00     1978.28     37.58 o 
  13   5  -1    14569.41    16271.40    155.57 o 
  15   5  -1       11.95       26.67      6.35 o 
  17   5  -1     4296.81     4310.26     71.50 o 
  19   5  -1     3598.68     3436.71     84.46 o 
  21   5  -1    17759.40    16611.63    221.02 o 
  23   5  -1     1491.11     1427.76     43.18 o 
  25   5  -1     5464.11     5502.05     92.55 o 
  27   5  -1     1129.36     1145.93     43.83 o 
   1   7  -1   199571.05   174558.23   1914.40 o 
   3   7  -1    13140.95    11654.36     75.60 o 
   5   7  -1    14412.17    14192.48    122.86 o 
   7   7  -1    42741.39    42111.52    343.08 o 
   9   7  -1    18920.06    18172.85    129.35 o 
  11   7  -1     4916.07     4712.40     59.95 o 
  13   7  -1     4918.90     4883.63     72.62 o 
  15   7  -1    12265.63    11868.71    132.22 o 
  17   7  -1     4810.05     5082.65     88.72 o 
  19   7  -1     4154.49     3940.90     96.98 o 
  21   7  -1     4596.72     4559.50    108.59 o 
  23   7  -1     1687.97     1639.57     45.38 o 
  25   7  -1     7424.40     7480.54    140.75 o 
  27   7  -1     1235.04     1352.58     45.03 o 
   1   9  -1    53194.08    50510.77    253.13 o 
   3   9  -1    48033.25    48744.66    391.64 o 
   5   9  -1    55475.97    54576.52    293.77 o 
   7   9  -1    17996.25    18479.61    109.06 o 
   9   9  -1    29906.83    29681.58    193.84 o 
  11   9  -1    58104.75    57818.43    449.99 o 
  13   9  -1    11380.21    11443.09    124.73 o 
  15   9  -1     7056.46     6847.10    111.12 o 
  17   9  -1     2319.27     2235.25     41.42 o 
  19   9  -1    15413.22    14368.88    345.01 o 
  21   9  -1    11920.09    11521.11    283.69 o 
  23   9  -1     8800.99     8934.94    163.21 o 
  25   9  -1     2373.11     2262.08     54.31 o 
  27   9  -1      407.79      403.49     22.36 o 
   1  11  -1    42680.16    40044.70    187.68 o 
   3  11  -1    71064.99    70089.44    869.60 o 
   5  11  -1    16250.09    15690.52    224.77 o 
   7  11  -1    25591.40    25314.02    250.40 o 
   9  11  -1    23981.81    22615.51    445.02 o 
  11  11  -1     7725.82     8034.48     92.78 o 
  13  11  -1     9902.95     9716.14     94.85 o 
  15  11  -1    29106.64    28350.24    389.56 o 
  17  11  -1     4089.04     3732.16     56.01 o 
  19  11  -1     2369.30     2317.23     59.98 o 
  21  11  -1      854.80      802.80     33.02 o 
  23  11  -1     3328.17     3449.77     84.38 o 
  25  11  -1      450.27      493.24     24.28 o 
  27  11  -1     1932.63     1772.92    127.09 o 
   1  13  -1    40356.36    38722.99    318.46 o 
   3  13  -1     6425.14     6614.74     92.88 o 
   5  13  -1    38901.26    39101.90    279.63 o 
   7  13  -1     7222.74     7205.22    109.47 o 
   9  13  -1      355.01      277.13     13.51 o 
  11  13  -1    41291.39    40595.41    272.00 o 
  13  13  -1     4753.95     4232.05     89.17 o 
  15  13  -1     9321.12     8879.13    125.97 o 
  17  13  -1    21029.55    19369.90    320.90 o 
  19  13  -1       40.24       36.53      6.65 o 
  21  13  -1     5509.33     5323.81    108.71 o 
  23  13  -1       69.72       68.91     11.37 o 
  25  13  -1     1179.51     1013.23     43.21 o 
  27  13  -1       80.68      100.76     11.29 o 
   1  15  -1    15202.67    15589.60    109.55 o 
   3  15  -1    10090.28     9659.53     93.69 o 
   5  15  -1    31639.84    32075.57    212.29 o 
   7  15  -1     4994.98     4845.01     54.06 o 
   9  15  -1    16383.70    17211.13    284.02 o 
  11  15  -1     6580.27     6403.62     73.38 o 
  13  15  -1    19137.28    18804.54    232.25 o 
  15  15  -1     2287.57     1995.84     48.24 o 
  17  15  -1      176.79      192.08     12.00 o 
  19  15  -1     9287.26     8246.99    122.37 o 
  21  15  -1     7738.50     7286.24    123.53 o 
  23  15  -1      672.94      563.66     30.13 o 
  25  15  -1     1340.65     1256.07     78.85 o 
  27  15  -1     1194.52     1188.13     56.41 o 
   1  17  -1    11510.11    11543.41     98.51 o 
   3  17  -1    35237.91    33725.31    335.81 o 
   5  17  -1    18282.48    18755.00    137.00 o 
   7  17  -1     5120.73     5065.70     56.48 o 
   9  17  -1      827.88      809.62     21.80 o 
  11  17  -1     1894.59     1803.19     60.56 o 
  13  17  -1     2582.63     2578.83     72.63 o 
  15  17  -1     4116.95     3746.89     79.65 o 
  17  17  -1     1338.83     1335.13     31.50 o 
  19  17  -1     6565.73     5852.03     86.08 o 
  21  17  -1     6377.39     5875.89     93.26 o 
  23  17  -1      415.18      369.06     23.98 o 
  25  17  -1     2401.73     2365.29     51.79 o 
   1  19  -1    10154.82     9136.80    113.21 o 
   3  19  -1     1771.21     1857.66     34.86 o 
   5  19  -1     2597.88     2250.50     47.49 o 
   7  19  -1    15898.23    16030.65    153.13 o 
   9  19  -1    35663.21    34192.17    676.83 o 
  11  19  -1      950.47      868.89     40.42 o 
  13  19  -1      859.70      860.13     31.41 o 
  15  19  -1      936.39      797.31     22.53 o 
  17  19  -1     1284.17     1195.37     36.95 o 
  19  19  -1      730.74      724.58     29.09 o 
  21  19  -1      758.71      703.08     27.79 o 
  23  19  -1      136.44      160.47     14.15 o 
  25  19  -1     1357.50     1193.61     45.78 o 
   1  21  -1    51333.82    52979.82    404.34 o 
   3  21  -1      624.55      507.24     21.24 o 
   5  21  -1     6426.39     5829.42     99.49 o 
   7  21  -1     1397.02     1260.17     40.98 o 
   9  21  -1     1037.16      818.09     38.07 o 
  11  21  -1     6642.07     6457.89    388.83 o 
  13  21  -1     7968.95     7163.56    163.15 o 
  15  21  -1      592.47      566.97     22.06 o 
  17  21  -1     5279.47     4961.75    159.61 o 
  19  21  -1     5704.43     5411.05    131.41 o 
  21  21  -1     5823.05     5915.29    225.93 o 
  23  21  -1     4141.86     3857.66    110.30 o 
  25  21  -1     1797.19     1682.21     96.39 o 
   1  23  -1    23839.50    25238.46    323.07 o 
   3  23  -1     2807.76     3007.63     83.18 o 
   5  23  -1     6516.31     6733.72    107.47 o 
   7  23  -1     2208.51     2410.38     54.08 o 
   9  23  -1     3373.12     2896.30     66.70 o 
  11  23  -1     6903.08     7066.10    162.05 o 
  13  23  -1     9180.01     8718.84    227.31 o 
  15  23  -1     2185.63     1855.79     38.68 o 
  17  23  -1     1113.48      947.28     54.41 o 
  19  23  -1     4735.46     4520.68    116.04 o 
  21  23  -1     3119.81     3220.09     91.55 o 
  23  23  -1     1502.49     1389.79     35.37 o 
  25  23  -1     2080.58     2097.75     70.40 o 
   1  25  -1    12214.63    10883.33    162.57 o 
   3  25  -1     8714.69     7909.43    134.27 o 
   5  25  -1     2237.53     2524.68     71.76 o 
   7  25  -1    17503.55    17319.54    270.14 o 
   9  25  -1    10716.34    10322.78    238.57 o 
  11  25  -1     6608.68     6583.27    106.56 o 
  13  25  -1      640.14      511.99     23.93 o 
  15  25  -1     9137.65     8191.40    164.51 o 
  17  25  -1     2460.56     2184.12    111.08 o 
  19  25  -1     2111.96     1874.38     48.26 o 
  21  25  -1     1226.94     1232.14     35.59 o 
  23  25  -1      143.05      143.88     15.97 o 
  25  25  -1      556.26      590.88     32.87 o 
   1  27  -1     2438.72     2459.06     62.67 o 
   3  27  -1     3766.74     3554.36     89.95 o 
   5  27  -1    22226.55    21411.89    521.63 o 
   7  27  -1    23023.27    22152.79    391.50 o 
   9  27  -1     4887.55     5017.98     67.34 o 
  11  27  -1     6755.27     6554.22    175.78 o 
  13  27  -1      133.54      118.93     12.00 o 
  15  27  -1    10901.31    10928.45    136.24 o 
  17  27  -1     6596.50     6212.98    112.05 o 
  19  27  -1      783.62      746.59     38.24 o 
  21  27  -1      384.94      362.37     22.80 o 
  23  27  -1     2843.82     3016.08     66.91 o 
   1  29  -1     2712.25     2741.82     83.66 o 
   3  29  -1    11519.09    10134.48    173.32 o 
   5  29  -1     7348.59     6653.35    103.51 o 
   7  29  -1    11515.65    10917.15    172.81 o 
   9  29  -1     1876.59     1894.12     34.31 o 
  11  29  -1     2974.38     2699.29     48.41 o 
  13  29  -1     3979.34     3850.47     82.40 o 
  15  29  -1      818.69      800.02     30.67 o 
  17  29  -1      982.73      903.95     47.69 o 
  19  29  -1     7039.34     6631.02    111.39 o 
  21  29  -1     5839.74     5529.17     85.75 o 
  23  29  -1     6046.57     5780.85     86.56 o 
   1  31  -1     5266.31     4959.10     75.78 o 
   3  31  -1    12065.36    10619.09    128.98 o 
   5  31  -1     3629.39     3363.42     81.23 o 
   7  31  -1     4618.22     4320.33     75.39 o 
   9  31  -1     7589.10     7352.87     80.63 o 
  11  31  -1     1758.83     1716.61     41.96 o 
  13  31  -1     2663.51     2566.22     52.74 o 
  15  31  -1     1651.03     1642.22     42.91 o 
  17  31  -1      915.66      911.74     33.88 o 
  19  31  -1     1852.24     1790.96     44.19 o 
  21  31  -1     2990.30     2978.39     55.82 o 
  23  31  -1      384.46      394.28     18.48 o 
   1  33  -1     4551.40     4261.60     72.10 o 
   3  33  -1     2384.10     2090.21     49.44 o 
   5  33  -1      564.90      541.89     21.98 o 
   7  33  -1    11393.54    10893.52    197.83 o 
   9  33  -1     6869.26     6575.02     96.17 o 
  11  33  -1     4079.98     4016.27     64.94 o 
  13  33  -1     1444.58     1348.51     36.87 o 
  15  33  -1      158.34      117.95     11.61 o 
  17  33  -1     7257.11     7108.12    141.65 o 
  19  33  -1      885.46      834.48     27.77 o 
  21  33  -1      114.10      102.16      8.54 o 
   1  35  -1    23262.82    21629.13    196.65 o 
   3  35  -1      583.65      509.19     22.86 o 
   5  35  -1     1061.23     1049.64     32.22 o 
   7  35  -1      931.17      829.85     31.31 o 
   9  35  -1     3672.35     3266.83     63.73 o 
  11  35  -1     7201.48     6925.50    102.08 o 
  13  35  -1     1699.16     1547.93     38.08 o 
  15  35  -1      179.71      194.63     15.35 o 
  17  35  -1     2601.75     2281.32     53.27 o 
  19  35  -1      309.71      263.05     14.33 o 
  21  35  -1     4603.95     3475.89   1076.18 o 
   1  37  -1     1248.88     1172.72     42.93 o 
   3  37  -1    19404.72    18209.99    295.03 o 
   5  37  -1      481.40      483.52     23.91 o 
   7  37  -1      188.60      212.52     16.45 o 
   9  37  -1     2320.39     2153.87     50.66 o 
  11  37  -1      930.96      892.72     40.41 o 
  13  37  -1     3491.21     3467.41     66.40 o 
  15  37  -1     1899.67     1710.35     41.03 o 
  17  37  -1       17.66       25.15      5.54 o 
  19  37  -1     1049.56      993.13     27.75 o 
   1  39  -1     7695.47     7432.55     98.36 o 
   3  39  -1      541.46      496.81     23.90 o 
   5  39  -1     3810.71     3801.72     93.82 o 
   7  39  -1     9553.84     9054.87    118.43 o 
   9  39  -1     2847.13     2722.08     56.79 o 
  11  39  -1     3702.04     3504.52     78.89 o 
  13  39  -1      216.13      259.27     15.54 o 
  15  39  -1      602.64      575.21     36.81 o 
  17  39  -1     6078.82     5615.33     96.49 o 
  19  39  -1     2123.87     1649.56    257.35 o 
   1  41  -1     5783.60     5753.86     90.07 o 
   3  41  -1     2483.30     2370.43     52.95 o 
   5  41  -1     2884.88     2808.23     58.22 o 
   7  41  -1     3840.45     3990.89     74.01 o 
   9  41  -1     5573.14     5461.32     80.66 o 
  11  41  -1     6276.32     6116.50    102.90 o 
  13  41  -1     1495.86     1428.66     50.27 o 
  15  41  -1     3482.87     2838.74     79.50 o 
  17  41  -1     3390.63     2888.23    210.05 o 
   1  43  -1      586.88      596.79     27.49 o 
   3  43  -1      964.21      895.13     31.40 o 
   5  43  -1     4696.51     4674.57     99.44 o 
   7  43  -1     8793.84     8599.62    104.91 o 
   9  43  -1     3380.00     3431.23     73.23 o 
  11  43  -1     5845.82     5663.30     98.59 o 
  13  43  -1     4775.82     4647.56     95.06 o 
  15  43  -1     7107.02     6649.63    198.72 o 
  17  43  -1      541.33      549.97     20.03 o 
   1  45  -1     9393.19     9130.79    112.45 o 
   3  45  -1     1085.66     1111.38     41.35 o 
   5  45  -1     2670.46     2564.88     52.01 o 
   7  45  -1     5692.29     5785.38     79.12 o 
   9  45  -1     2089.80     2073.68     54.17 o 
  11  45  -1     5144.30     5393.91     93.79 o 
  13  45  -1      380.15      353.76     16.15 o 
  15  45  -1     2929.85     2756.47     93.00 o 
   1  47  -1     4930.55     4913.54     67.45 o 
   3  47  -1     3136.47     3076.95     66.97 o 
   5  47  -1      865.22      864.71     33.81 o 
   7  47  -1     1157.15     1121.48     36.25 o 
   9  47  -1     2507.37     2674.48     57.31 o 
  11  47  -1     6852.71     6900.49    109.20 o 
  13  47  -1     5115.68     5078.88     81.58 o 
   1  49  -1     3647.23     3686.53     60.51 o 
   3  49  -1     1393.66     1441.19     36.92 o 
   5  49  -1      521.81      533.87     24.33 o 
   7  49  -1     1452.50     1346.66     48.37 o 
   9  49  -1       25.32       33.65      6.42 o 
  11  49  -1     1561.83     1613.82     33.24 o 
   1  51  -1     1493.19     1413.27     44.52 o 
   3  51  -1       76.44       94.18      8.66 o 
   5  51  -1     2142.77     2198.32     43.82 o 
   7  51  -1     6758.48     6874.06    103.70 o 
   9  51  -1     4218.59     4046.60    218.47 o 
   1  53  -1      137.43      163.93     13.52 o 
   3  53  -1      454.01      444.34     31.28 o 
   5  53  -1     1582.25     1627.30     58.59 o 
   4   0   0     2607.19     2910.05     38.56 o 
   8   0   0    20002.90    16563.74    165.70 o 
  12   0   0     9888.44     9177.91    123.47 o 
  16   0   0     4070.10     3603.91    108.53 o 
  20   0   0     1681.77     1656.96     52.41 o 
  24   0   0    36665.44    34349.95    322.40 o 
  28   0   0     4689.81     5301.11    138.21 o 
   2   2   0     6134.54     6050.46     54.88 o 
   4   2   0    50543.17    46166.33    257.95 o 
   6   2   0    16483.25    15820.39    106.50 o 
   8   2   0     5924.34     5504.62     53.58 o 
  10   2   0     1616.34     1417.52     26.89 o 
  12   2   0     4985.02     5768.72     65.09 o 
  14   2   0       60.05       82.91      8.10 o 
  16   2   0     4691.07     4432.06    100.60 o 
  18   2   0     6235.77     5748.95     68.33 o 
  20   2   0     9444.74     8676.05     83.66 o 
  22   2   0       98.62      117.24     10.62 o 
  24   2   0     2731.14     2913.09     60.28 o 
  26   2   0    14462.20    14665.35    600.10 o 
  28   2   0     3333.98     3344.28     95.21 o 
   0   4   0    41027.95    37320.38    755.23 o 
   2   4   0     9010.11     8776.40    174.99 o 
   4   4   0    44785.66    43335.47    285.54 o 
   6   4   0   251505.34   222489.98   1208.55 o 
   8   4   0    12052.92    12460.46    271.78 o 
  10   4   0    19277.36    18122.04    167.77 o 
  12   4   0     4223.89     3749.28     50.47 o 
  14   4   0    20310.01    19926.80    168.67 o 
  16   4   0     4785.55     4250.54     62.67 o 
  18   4   0     4697.92     4301.86     73.30 o 
  20   4   0    19663.91    18237.45    194.21 o 
  22   4   0     2139.72     2135.60     43.33 o 
  24   4   0      453.31      490.35     25.06 o 
  26   4   0      103.64      117.55     13.52 o 
  28   4   0     2467.02     2399.05     60.04 o 
   2   6   0    28809.67    26189.10    216.30 o 
   4   6   0    74473.96    67036.57    663.88 o 
   6   6   0    88413.46    85553.98    630.77 o 
   8   6   0     6076.54     5807.32     64.41 o 
  10   6   0      647.91      827.26     20.25 o 
  12   6   0    18415.44    19146.49    146.49 o 
  14   6   0        9.28       18.23      4.53 o 
  16   6   0       72.34       78.63      9.90 o 
  18   6   0      673.80      577.02     19.94 o 
  20   6   0      638.26      637.57     24.53 o 
  22   6   0     5542.79     5545.02     89.05 o 
  24   6   0      283.36      254.19     15.79 o 
  26   6   0       79.46      103.33     10.91 o 
  28   6   0     7709.71     7889.23    249.82 o 
   0   8   0    14089.63    14772.02    402.08 o 
   2   8   0      771.04      802.23     13.70 o 
   4   8   0    22221.18    20794.37    139.30 o 
   6   8   0    63865.60    62535.91    889.57 o 
   8   8   0     9955.27    11390.03    167.91 o 
  10   8   0     2397.93     1922.20     36.92 o 
  12   8   0     3144.40     3085.97     45.49 o 
  14   8   0    35751.34    35204.21    243.88 o 
  16   8   0     2671.45     2813.56     58.83 o 
  18   8   0    10050.51     9097.96    160.49 o 
  20   8   0    15990.09    16263.56    170.52 o 
  22   8   0     4618.42     4741.30     77.27 o 
  24   8   0      302.54      278.30     16.62 o 
  26   8   0     6451.48     6781.98    132.95 o 
  28   8   0     4900.88     5390.57    132.36 o 
   2  10   0    12304.37    11619.86     93.78 o 
   4  10   0    16707.18    16994.13    124.99 o 
   6  10   0     7812.99     8077.54     97.25 o 
   8  10   0     1016.70     1285.44     19.18 o 
  10  10   0    38561.38    40067.50    300.85 o 
  12  10   0     1655.00     2004.20     35.86 o 
  14  10   0     9742.08    10079.70    134.38 o 
  16  10   0     1000.84     1084.47     28.28 o 
  18  10   0     1014.52      873.09     23.02 o 
  20  10   0       29.70       74.96     11.09 o 
  22  10   0     4141.85     4045.79     77.37 o 
  24  10   0      134.31      171.57     13.51 o 
  26  10   0      375.12      348.33     17.41 o 
  28  10   0     2324.59     2187.65     75.09 o 
   0  12   0    86256.50    81947.06    934.51 o 
   2  12   0    56238.26    52221.89    779.12 o 
   4  12   0     9661.42    10174.19    103.11 o 
   6  12   0     3864.27     2760.66     43.47 o 
   8  12   0    18102.50    16944.30    135.36 o 
  10  12   0    15866.13    15872.48    185.01 o 
  12  12   0    20657.41    20288.16    255.61 o 
  14  12   0     1251.77      844.94     30.98 o 
  16  12   0     1228.21     1000.27     26.28 o 
  18  12   0    16217.43    16171.36    138.31 o 
  20  12   0      593.11      541.29     27.01 o 
  22  12   0     4959.49     4569.97     73.40 o 
  24  12   0       91.20      101.73     10.71 o 
  26  12   0       63.26       87.97     11.29 o 
  28  12   0        8.60       17.22      9.08 o 
   2  14   0     2362.11     1959.30     48.15 o 
   4  14   0     1304.21     1367.93     25.92 o 
   6  14   0      154.37      166.99     17.79 o 
   8  14   0    32788.83    33448.73    248.04 o 
  10  14   0    34564.24    37559.45    404.41 o 
  12  14   0    17763.40    18642.19    222.62 o 
  14  14   0     1643.45     1702.04     45.44 o 
  16  14   0      633.22      497.25     18.18 o 
  18  14   0    17050.13    16385.58    254.35 o 
  20  14   0     2530.16     2328.01     80.86 o 
  22  14   0     4084.92     3993.74     68.03 o 
  24  14   0      757.86      713.00     28.66 o 
  26  14   0      241.06      262.61     16.92 o 
   0  16   0    11343.37    11296.97    572.55 o 
   2  16   0     1438.18     1550.79     44.85 o 
   4  16   0    30027.38    28146.14    235.76 o 
   6  16   0      176.98      157.49      9.82 o 
   8  16   0    52237.37    50319.89   1041.03 o 
  10  16   0    19208.69    21569.50    416.48 o 
  12  16   0    20421.88    20255.16    240.99 o 
  14  16   0     7261.23     8007.99    173.00 o 
  16  16   0     1375.77     1236.50     29.45 o 
  18  16   0     2386.55     2304.34     44.96 o 
  20  16   0    19690.11    18474.60    288.18 o 
  22  16   0       28.37       26.48     11.05 o 
  24  16   0     8270.79     8042.60    100.99 o 
  26  16   0     1022.20      923.12     25.46 o 
   2  18   0      443.27      628.75     24.40 o 
   4  18   0    17364.52    18433.51    141.06 o 
   6  18   0    20314.72    20987.42    269.07 o 
   8  18   0     7056.90     6939.84    251.14 o 
  10  18   0      293.46      244.87     20.57 o 
  12  18   0     2559.09     2433.87     89.91 o 
  14  18   0     2556.47     2563.07     65.73 o 
  16  18   0     2569.63     2604.69     46.78 o 
  18  18   0     2100.92     2133.68     60.06 o 
  20  18   0     2929.56     2743.35     72.76 o 
  22  18   0     7739.29     7377.10    134.77 o 
  24  18   0       15.18        9.66      6.13 o 
  26  18   0      136.44      130.76      9.35 o 
   0  20   0    15006.70    12786.13    263.57 o 
   2  20   0    12952.01    12231.99    146.25 o 
   4  20   0    37826.36    37044.49    249.98 o 
   6  20   0    25294.07    25399.79    181.78 o 
   8  20   0    44777.22    45082.96   1087.11 o 
  10  20   0     1968.16     1950.99    190.06 o 
  12  20   0     4928.26     4316.85    199.47 o 
  14  20   0     8581.94     8709.42    195.34 o 
  16  20   0     8406.33     7178.50     82.55 o 
  18  20   0    10869.91     9946.88    159.63 o 
  20  20   0       25.91       55.75     10.81 o 
  22  20   0      212.96      249.99     20.78 o 
  24  20   0     2283.99     2217.27     66.60 o 
  26  20   0      222.69      255.50     18.12 o 
   2  22   0    10301.33    10442.35    397.66 o 
   4  22   0     1094.30     1293.81     48.39 o 
   6  22   0      776.44      714.53     22.03 o 
   8  22   0      124.27      132.27     15.61 o 
  10  22   0     1657.84     1514.31     55.39 o 
  12  22   0     2229.52     2085.47     50.23 o 
  14  22   0     2167.25     1968.74     36.62 o 
  16  22   0      758.24      642.94     24.76 o 
  18  22   0     6559.04     6010.51    147.40 o 
  20  22   0       74.85       85.90     11.84 o 
  22  22   0       17.30       19.49      6.62 o 
  24  22   0     2272.15     2053.86     53.81 o 
  26  22   0        9.98        5.82     14.49 o 
   0  24   0     6911.86     6474.33    332.09 o 
   2  24   0    41223.02    38298.19   1029.74 o 
   4  24   0     3109.03     3315.84     96.37 o 
   6  24   0     2218.43     1801.69     51.66 o 
   8  24   0      902.19     1062.15     44.43 o 
  10  24   0     3467.23     3062.54     81.46 o 
  12  24   0      453.43      494.43     17.46 o 
  14  24   0    23595.74    22634.91    435.26 o 
  16  24   0     1759.31     1849.13     69.74 o 
  18  24   0     4211.37     3683.04    110.69 o 
  20  24   0    13023.94    11564.82    247.59 o 
  22  24   0      853.13      821.65     36.48 o 
  24  24   0     1618.08     1365.56     48.48 o 
  26  24   0     3544.62     3603.74     82.41 o 
   2  26   0    14875.13    14142.27    239.43 o 
   4  26   0     1204.80     1184.30     68.39 o 
   6  26   0     1474.73     1666.89     53.22 o 
   8  26   0       50.87       51.41     11.93 o 
  10  26   0    10769.29    10742.12    302.98 o 
  12  26   0     3555.21     3855.19     58.34 o 
  14  26   0      390.19      560.13     21.29 o 
  16  26   0      952.12      905.62     37.82 o 
  18  26   0     2358.80     2245.13     67.20 o 
  20  26   0      803.48      678.65     35.55 o 
  22  26   0     2600.03     2468.02     72.01 o 
  24  26   0       23.28       30.06      7.19 o 
   0  28   0       26.45       19.11     14.40 o 
   2  28   0     5958.83     6186.79    110.28 o 
   4  28   0      562.18      569.14     28.73 o 
   6  28   0     2952.81     2423.11     81.68 o 
   8  28   0      939.70      953.90     31.62 o 
  10  28   0     7479.00     7643.66    140.63 o 
  12  28   0     3455.72     3439.01     67.44 o 
  14  28   0     9989.02     8952.59    223.30 o 
  16  28   0     1251.85     1293.15     44.45 o 
  18  28   0     1472.42     1770.61     57.97 o 
  20  28   0     9748.52    10092.95    140.87 o 
  22  28   0     2921.91     3154.30     75.66 o 
  24  28   0      508.27      584.36     25.56 o 
   2  30   0     6095.59     6353.34    187.91 o 
   4  30   0      179.19      200.27     18.78 o 
   6  30   0     2860.45     2773.93     70.40 o 
   8  30   0     2940.90     3194.75     66.97 o 
  10  30   0     5527.13     5850.53    105.12 o 
  12  30   0     2725.69     3090.87     57.75 o 
  14  30   0     9821.14     9554.00    124.59 o 
  16  30   0      955.05     1071.69     35.16 o 
  18  30   0     1483.96     1452.10     49.65 o 
  20  30   0      182.80      145.64     18.23 o 
  22  30   0      664.25      542.89     28.21 o 
  24  30   0     3646.68     3485.74     88.60 o 
   0  32   0    63545.44    57822.45    601.08 o 
   2  32   0     2733.33     2432.23     55.28 o 
   4  32   0     9191.80     8954.03    259.30 o 
   6  32   0     2772.43     2982.58     77.65 o 
   8  32   0    23052.08    21708.90    250.39 o 
  10  32   0     4601.66     4716.61     71.22 o 
  12  32   0      910.60      887.82     37.29 o 
  14  32   0     2505.55     2299.88     51.60 o 
  16  32   0     2210.68     2443.47     52.15 o 
  18  32   0     1368.76     1325.62     56.29 o 
  20  32   0     1958.67     1860.59     64.70 o 
  22  32   0      873.88      817.50     25.05 o 
   2  34   0      346.22      394.75     21.89 o 
   4  34   0      991.99      997.29     33.97 o 
   6  34   0     5541.66     5760.00    117.76 o 
   8  34   0     5723.43     5786.75     93.04 o 
  10  34   0     5942.77     5735.71     95.03 o 
  12  34   0     1127.05     1327.51     45.10 o 
  14  34   0     1789.14     1757.74     52.27 o 
  16  34   0       10.45       -2.94      5.64 o 
  18  34   0      310.69      278.90     16.80 o 
  20  34   0     1677.13     1576.32     45.74 o 
  22  34   0      248.50      171.83     83.88 o 
   0  36   0     9310.76     8304.33    206.73 o 
   2  36   0     1048.63     1147.98     44.13 o 
   4  36   0    20385.35    19255.71    445.31 o 
   6  36   0    15806.39    15490.37    286.54 o 
   8  36   0      172.39      144.05     14.49 o 
  10  36   0      922.56     1157.97     40.66 o 
  12  36   0    21626.60    22542.61    284.45 o 
  14  36   0    12071.05    12075.47    178.61 o 
  16  36   0     1589.93     1719.33     46.23 o 
  18  36   0      646.86      655.32     23.04 o 
  20  36   0     6701.99     4657.65   1298.76 o 
   2  38   0    19273.79    19593.86    256.90 o 
   4  38   0     4296.92     4479.54    105.17 o 
   6  38   0     2907.53     2926.59     95.54 o 
   8  38   0       46.17       49.76      9.63 o 
  10  38   0     1091.70     1318.92     42.71 o 
  12  38   0     4121.12     4095.36     77.74 o 
  14  38   0      990.18      991.59     35.84 o 
  16  38   0       55.76       37.80      7.47 o 
  18  38   0     2175.20     2095.82     76.61 o 
  20  38   0        4.26       15.45      6.14 o 
   0  40   0     3805.30     3510.40    133.52 o 
   2  40   0     4547.54     4463.61    107.06 o 
   4  40   0    14469.81    13976.26    207.76 o 
   6  40   0     8140.20     8288.90    134.34 o 
   8  40   0     1889.95     1935.23     59.42 o 
  10  40   0     8663.88     8832.26    135.17 o 
  12  40   0     1540.84     1508.85     43.93 o 
  14  40   0     1559.26     1420.83     39.88 o 
  16  40   0      276.95      296.92     16.04 o 
  18  40   0     5736.27     5165.13    274.41 o 
   2  42   0     4878.04     5041.03    115.59 o 
   4  42   0    10878.45    11233.75    180.72 o 
   6  42   0     1077.75     1057.30     41.54 o 
   8  42   0      321.76      359.37     33.05 o 
  10  42   0     2902.47     3004.95     60.98 o 
  12  42   0     1257.60     1254.82     37.19 o 
  14  42   0     1495.72     1389.96     35.97 o 
  16  42   0       45.51       38.38      7.32 o 
  18  42   0       62.53       97.87     17.37 o 
   0  44   0       56.00       39.56     18.31 o 
   2  44   0     3586.59     3481.41     93.09 o 
   4  44   0      932.20      894.97     38.86 o 
   6  44   0      357.53      382.46     24.30 o 
   8  44   0     2709.40     2775.22     88.31 o 
  10  44   0     8501.17     8639.32    124.63 o 
  12  44   0      798.41      861.16     33.83 o 
  14  44   0     1890.05     1851.42     37.53 o 
  16  44   0      242.61      211.74     17.65 o 
   2  46   0     8076.30     8381.58    149.17 o 
   4  46   0     2109.02     2262.87     59.77 o 
   6  46   0     1008.58     1062.43     52.64 o 
   8  46   0     4701.61     5052.21     88.27 o 
  10  46   0        1.38       10.76      6.66 o 
  12  46   0     1005.90     1019.35     32.74 o 
  14  46   0       50.39       37.43      5.19 o 
   0  48   0      225.68      217.63     22.91 o 
   2  48   0     1644.93     1747.21     44.40 o 
   4  48   0     5468.69     5642.50     80.09 o 
   6  48   0     1548.41     1590.25     60.51 o 
   8  48   0     1715.26     1572.55     66.27 o 
  10  48   0     9124.28     9979.37    149.08 o 
  12  48   0    13187.09    12869.17    316.65 o 
   2  50   0       18.66       18.20      7.12 o 
   4  50   0     2535.58     2599.04     66.77 o 
   6  50   0     2246.77     2591.77     71.53 o 
   8  50   0     3262.94     3390.57     78.23 o 
  10  50   0       25.45        9.04      6.63 o 
   0  52   0    16490.49    16578.56    364.41 o 
   2  52   0      314.55      273.27     14.36 o 
   4  52   0     6702.62     8053.98    124.90 o 
   6  52   0     1151.19     1206.34     41.84 o 
   8  52   0     6926.25     7536.28    108.88 o 
   2  54   0       81.33      131.85     16.36 o 
   4  54   0     2676.88     2911.96     79.42 o 
   1   1   1    19211.53    18395.04    115.16 o 
   3   1   1    67299.92    62176.91    649.66 o 
   5   1   1     1980.77     1900.57     41.56 o 
   7   1   1    14518.19    14345.36    166.71 o 
   9   1   1     1884.61     2042.83     32.46 o 
  11   1   1    12730.26    13228.53    111.70 o 
  13   1   1    14010.94    14001.36    122.89 o 
  15   1   1     3493.80     3167.19     62.80 o 
  17   1   1     5668.05     5294.04     72.78 o 
  19   1   1     3670.26     3563.21     53.56 o 
  21   1   1     1869.46     1821.78     41.20 o 
  23   1   1      454.79      498.30     24.18 o 
  25   1   1     1002.07     1047.61     43.01 o 
  27   1   1     5752.17     6000.74    115.44 o 
   1   3   1    16049.63    15200.84    162.83 o 
   3   3   1   107068.02   100992.31    694.35 o 
   5   3   1     3717.29     3975.84     56.37 o 
   7   3   1    91442.96    88829.10    721.50 o 
   9   3   1      960.66      896.78     20.73 o 
  11   3   1     3662.14     3628.52     49.07 o 
  13   3   1    14168.87    14751.07    141.06 o 
  15   3   1      502.45      506.76     24.58 o 
  17   3   1     5925.50     5638.22    132.70 o 
  19   3   1     2494.15     2464.87     44.01 o 
  21   3   1    21171.16    20672.08    162.59 o 
  23   3   1     1616.42     1658.18     43.21 o 
  25   3   1      503.87      555.54     31.52 o 
  27   3   1     1891.88     1992.36     62.35 o 
   1   5   1     7065.01     7408.28    137.71 o 
   3   5   1   206078.95   187369.55   1463.91 o 
   5   5   1    81807.74    77162.66    712.75 o 
   7   5   1    34211.35    32393.71    285.33 o 
   9   5   1     7911.29     8015.29     73.62 o 
  11   5   1     1655.45     1533.06     31.24 o 
  13   5   1    14877.77    16936.66    183.43 o 
  15   5   1       27.98       77.53     10.14 o 
  17   5   1     4480.14     4508.78     61.23 o 
  19   5   1     4234.99     4090.54     62.26 o 
  21   5   1    17400.05    17144.88    353.79 o 
  23   5   1     1074.94     1095.15     34.96 o 
  25   5   1     5594.14     6140.82    115.95 o 
  27   5   1     1239.19     1323.65     48.54 o 
   1   7   1   193536.44   175968.86   1359.34 o 
   3   7   1    11720.09    10504.91    157.48 o 
   5   7   1    13340.68    13272.85    143.76 o 
   7   7   1    43796.90    43036.74    434.78 o 
   9   7   1    19543.14    19043.59    183.79 o 
  11   7   1     5259.37     5263.94     92.91 o 
  13   7   1     4735.79     4722.11     77.32 o 
  15   7   1    12759.08    12414.50    145.96 o 
  17   7   1     5724.15     6154.72     67.57 o 
  19   7   1     4863.06     4772.78    116.65 o 
  21   7   1     3938.51     4127.18     78.07 o 
  23   7   1     1498.49     1587.18     46.94 o 
  25   7   1     7195.96     7692.66    117.63 o 
  27   7   1      931.95     1117.22     41.80 o 
   1   9   1    57243.00    56296.36    692.04 o 
   3   9   1    43518.05    43420.49    497.76 o 
   5   9   1    58032.62    58260.10    491.78 o 
   7   9   1    20873.77    21707.88    425.13 o 
   9   9   1    28550.35    29139.45    743.10 o 
  11   9   1    57576.14    59854.96    636.61 o 
  13   9   1    11114.55    11570.62    180.55 o 
  15   9   1     6986.30     7000.90    104.74 o 
  17   9   1     2899.91     2882.93     43.99 o 
  19   9   1    14254.81    14092.11    226.47 o 
  21   9   1    11088.30    11048.21    142.66 o 
  23   9   1     9640.42    10235.69    150.48 o 
  25   9   1     2713.40     2685.62     54.07 o 
  27   9   1      314.91      366.23     18.72 o 
   1  11   1    45899.74    44708.79    384.63 o 
   3  11   1    73710.89    74507.28    513.69 o 
   5  11   1    18485.22    19019.24    331.07 o 
   7  11   1    23792.93    24652.97    247.05 o 
   9  11   1    25162.63    25445.17    262.53 o 
  11  11   1     6209.58     7107.10     95.87 o 
  13  11   1     9701.43     9840.97    291.38 o 
  15  11   1    27951.99    28551.59    204.42 o 
  17  11   1     3484.13     3302.22     51.75 o 
  19  11   1     2350.53     2395.16     50.14 o 
  21  11   1      901.16      885.75     34.83 o 
  23  11   1     4174.86     4420.85     68.04 o 
  25  11   1      390.07      463.12     21.79 o 
  27  11   1     1695.87     1729.61     50.88 o 
   1  13   1    38031.45    36758.60    329.08 o 
   3  13   1     8111.14     8346.91    112.97 o 
   5  13   1    36469.51    37985.38    505.06 o 
   7  13   1     8168.85     8792.33    120.03 o 
   9  13   1      157.34      216.17     89.68 o 
  11  13   1    41987.77    44095.87    429.79 o 
  13  13   1     4278.36     4104.16    106.26 o 
  15  13   1     8066.21     8170.36    120.95 o 
  17  13   1    20951.30    20549.58    498.35 o 
  19  13   1      166.31      167.69     14.48 o 
  21  13   1     6318.09     6096.71     94.75 o 
  23  13   1       50.60       37.46      8.60 o 
  25  13   1      975.54      924.28     28.95 o 
  27  13   1       18.11       14.21      7.05 o 
   1  15   1    13438.05    13522.87    152.80 o 
   3  15   1    10560.49    10316.09    126.52 o 
   5  15   1    31131.63    33808.77    319.42 o 
   7  15   1     5096.75     5348.49     90.40 o 
   9  15   1    18866.67    21105.43    484.44 o 
  11  15   1     6748.10     7103.35    100.12 o 
  13  15   1    19095.98    19831.13    246.20 o 
  15  15   1     2690.36     2514.79     41.96 o 
  17  15   1      259.08      259.97     14.03 o 
  19  15   1     9781.48     8793.86    135.38 o 
  21  15   1     7240.49     7227.13    116.35 o 
  23  15   1      857.16      793.58     31.62 o 
  25  15   1     1098.31     1121.49     31.34 o 
  27  15   1     1321.62     1348.58     38.40 o 
   1  17   1    11167.53    11014.96    122.34 o 
   3  17   1    32587.49    32678.38    304.56 o 
   5  17   1    17896.90    19472.96    212.90 o 
   7  17   1     5016.33     5398.13     93.32 o 
   9  17   1     1013.29     1035.97     39.99 o 
  11  17   1     1399.34     1389.57     62.47 o 
  13  17   1     3479.30     3752.47     74.80 o 
  15  17   1     4033.46     3951.60     51.26 o 
  17  17   1     1789.14     1876.50     38.21 o 
  19  17   1     6847.65     6294.54    225.47 o 
  21  17   1     6612.57     6527.14     97.49 o 
  23  17   1      543.82      505.97     24.94 o 
  25  17   1     1868.39     1865.04     39.56 o 
   1  19   1     9850.02     9235.66    166.00 o 
   3  19   1     1094.00     1174.51     35.64 o 
   5  19   1     3143.03     2901.51     59.37 o 
   7  19   1    14988.44    16537.77    199.09 o 
   9  19   1    35065.34    37450.71    373.45 o 
  11  19   1     1229.90     1295.86     41.49 o 
  13  19   1     1483.20     1555.17     46.35 o 
  15  19   1      812.80      727.47     20.37 o 
  17  19   1     1412.89     1352.68     47.70 o 
  19  19   1      976.56     1009.10     37.66 o 
  21  19   1      853.77      843.76     38.26 o 
  23  19   1       75.47      104.64     11.69 o 
  25  19   1     1270.69     1119.19     32.82 o 
   1  21   1    51705.07    53584.09    557.17 o 
   3  21   1      797.53      635.69     27.43 o 
   5  21   1     7770.11     7593.91    107.12 o 
   7  21   1     2035.96     2069.98     53.02 o 
   9  21   1      599.41      444.14     28.19 o 
  11  21   1     7095.85     7540.41    111.27 o 
  13  21   1     7678.73     7520.82    164.70 o 
  15  21   1      799.05      813.31     25.26 o 
  17  21   1     6109.92     6240.65    217.50 o 
  19  21   1     4936.66     4615.09     94.95 o 
  21  21   1     4936.56     4900.86    113.11 o 
  23  21   1     4678.64     4335.74     79.72 o 
  25  21   1     1823.67     1627.66     71.79 o 
   1  23   1    23699.93    24911.58    514.17 o 
   3  23   1     3869.75     4443.32     85.73 o 
   5  23   1     6878.61     7130.07    107.19 o 
   7  23   1     1912.16     2314.88     66.22 o 
   9  23   1     3722.04     3514.34     75.72 o 
  11  23   1     6000.98     6289.12    238.62 o 
  13  23   1     8667.36     8595.31    229.24 o 
  15  23   1     2073.77     1914.06     39.47 o 
  17  23   1      794.86      760.62     41.84 o 
  19  23   1     4495.88     4328.51    118.76 o 
  21  23   1     3159.68     3537.88    278.86 o 
  23  23   1     1427.97     1208.13     52.43 o 
  25  23   1     1835.12     1732.13     50.00 o 
   1  25   1    12109.21    11376.92    327.22 o 
   3  25   1     7750.78     7870.98    124.07 o 
   5  25   1     2368.25     2882.32     85.63 o 
   7  25   1    17273.98    18385.07    230.42 o 
   9  25   1    12015.00    12284.46    138.57 o 
  11  25   1     6242.66     6199.74    221.45 o 
  13  25   1      768.01      635.67     21.54 o 
  15  25   1     9661.46     9319.35    153.22 o 
  17  25   1     2475.91     2434.02     57.86 o 
  19  25   1     2559.25     2672.92    188.12 o 
  21  25   1     1077.99     1234.33     86.22 o 
  23  25   1      100.36      107.85     14.88 o 
  25  25   1      644.29      683.72     39.49 o 
   1  27   1     3162.08     3312.61    191.57 o 
   3  27   1     2856.96     2940.69    136.41 o 
   5  27   1    23590.66    26323.91    291.85 o 
   7  27   1    21736.32    23203.12    416.28 o 
   9  27   1     4044.63     4310.33     70.43 o 
  11  27   1     7219.71     7485.46     90.64 o 
  13  27   1      247.05      238.78     13.53 o 
  15  27   1    10451.92    10830.12    182.20 o 
  17  27   1     6424.13     6600.18    137.81 o 
  19  27   1      956.91     1141.44     54.40 o 
  21  27   1      265.45      279.22     25.37 o 
  23  27   1     2823.92     3091.32     61.94 o 
   1  29   1     3587.87     3882.91    128.22 o 
   3  29   1    11983.04    11492.00    634.44 o 
   5  29   1     7185.98     7796.96    152.29 o 
   7  29   1     9844.92    10099.50    223.31 o 
   9  29   1     1350.38     1437.44     40.59 o 
  11  29   1     3396.38     3306.23     54.90 o 
  13  29   1     3997.78     3892.27     69.49 o 
  15  29   1      498.88      561.57     25.95 o 
  17  29   1     1155.65     1227.40     41.84 o 
  19  29   1     6628.00     7166.08    203.17 o 
  21  29   1     5799.89     5908.70    119.26 o 
  23  29   1     6661.70     6705.39    109.02 o 
   1  31   1     5691.45     5689.94    152.67 o 
   3  31   1    12750.78    12883.03    401.62 o 
   5  31   1     3513.00     3785.64    104.25 o 
   7  31   1     4372.14     4417.11    441.52 o 
   9  31   1     7987.80     8650.07    194.23 o 
  11  31   1     2349.37     2556.61     76.53 o 
  13  31   1     2305.07     2412.79     66.49 o 
  15  31   1     1911.52     2047.36     48.45 o 
  17  31   1     1175.81     1369.35     42.19 o 
  19  31   1     1349.71     1450.04     53.49 o 
  21  31   1     2929.88     3089.41     69.53 o 
  23  31   1      266.92      286.79     18.31 o 
   1  33   1     3901.53     3918.75     75.15 o 
   3  33   1     2601.21     2498.72     77.88 o 
   5  33   1     1025.78     1092.27     71.94 o 
   7  33   1    11026.26    10540.33    201.51 o 
   9  33   1     7213.54     7867.48    166.98 o 
  11  33   1     3584.78     3921.52     95.80 o 
  13  33   1      926.69      958.58     39.45 o 
  15  33   1      247.25      210.57     18.67 o 
  17  33   1     7006.16     7480.22    112.26 o 
  19  33   1     1183.57     1193.90     43.70 o 
  21  33   1       20.48       11.58      9.50 o 
   1  35   1    22699.70    21690.73    313.97 o 
   3  35   1      875.99      818.21     33.94 o 
   5  35   1     1117.79     1217.01    154.40 o 
   7  35   1      834.43      888.87     77.81 o 
   9  35   1     4645.76     5087.57    129.74 o 
  11  35   1     6813.09     7345.53    132.44 o 
  13  35   1     1610.10     1657.97     50.48 o 
  15  35   1      321.60      392.34     23.83 o 
  17  35   1     2671.35     2598.04     79.74 o 
  19  35   1      389.47      315.11     34.30 o 
  21  35   1     5083.59     3744.13   1331.83 o 
   1  37   1      811.98      851.02     46.27 o 
   3  37   1    19224.86    19567.42    469.92 o 
   5  37   1      277.17      280.80     44.03 o 
   7  37   1      149.58      177.34     36.28 o 
   9  37   1     3180.92     3553.93    104.84 o 
  11  37   1      931.24     1005.63     38.67 o 
  13  37   1     3400.31     3786.10     89.01 o 
  15  37   1     2302.05     2362.92     54.84 o 
  17  37   1      124.36      150.14     18.46 o 
  19  37   1      941.60      972.42     53.87 o 
   1  39   1     6796.75     7157.10    229.71 o 
   3  39   1      453.74      424.39     32.90 o 
   5  39   1     3391.82     3836.61    159.87 o 
   7  39   1     9531.87    10615.52    286.78 o 
   9  39   1     2470.48     2748.21     73.63 o 
  11  39   1     4392.20     4492.80    108.99 o 
  13  39   1      266.26      325.54     20.55 o 
  15  39   1      647.62      739.64     30.11 o 
  17  39   1     6625.76     6613.98    160.99 o 
  19  39   1     1777.00     1678.87     62.88 o 
   1  41   1     6830.03     7443.71    147.86 o 
   3  41   1     2490.71     2491.93    129.27 o 
   5  41   1     3239.14     3566.61    151.54 o 
   7  41   1     4461.89     5356.72    191.06 o 
   9  41   1     5438.77     5869.99    109.12 o 
  11  41   1     5507.08     5902.70    134.04 o 
  13  41   1     1130.65     1177.43     35.56 o 
  15  41   1     3557.91     3658.83    117.07 o 
  17  41   1     3376.25     3335.70     96.77 o 
   1  43   1      863.63      942.63     48.73 o 
   3  43   1      577.71      529.87     35.60 o 
   5  43   1     4882.43     5200.66    179.99 o 
   7  43   1     8867.80     9768.51    194.36 o 
   9  43   1     3802.07     4415.65     89.12 o 
  11  43   1     4857.26     5092.72     92.08 o 
  13  43   1     4580.71     4675.70     97.83 o 
  15  43   1     7081.91     7785.05    159.34 o 
   1  45   1     9347.73     9870.25    165.65 o 
   3  45   1     1307.79     1452.80     56.09 o 
   5  45   1     2150.47     2281.46    110.90 o 
   7  45   1     6071.31     6795.82    142.73 o 
   9  45   1     1941.35     2004.32     54.32 o 
  11  45   1     5730.22     6173.06    113.80 o 
  13  45   1      540.04      525.76     22.86 o 
   1  47   1     5227.19     5757.87    114.86 o 
   3  47   1     3093.86     3419.99    128.58 o 
   5  47   1      588.33      643.36     40.15 o 
   7  47   1      786.64      843.63     49.06 o 
   9  47   1     2967.37     3436.73     87.39 o 
  11  47   1     6931.97     7282.39    382.52 o 
  13  47   1     5087.28     4872.55    456.65 o 
   1  49   1     3085.85     3293.45     77.33 o 
   3  49   1     1223.55     1431.26     56.01 o 
   5  49   1      344.60      382.72     28.64 o 
   7  49   1     1536.69     1633.95     57.00 o 
   9  49   1      103.21      112.03     14.28 o 
  11  49   1     1256.38     1501.74     43.70 o 
   1  51   1     1613.01     1737.14     50.85 o 
   3  51   1       84.75       99.29     13.51 o 
   5  51   1     2497.48     2869.45     70.60 o 
   7  51   1     6954.02     7694.02    119.30 o 
   9  51   1     4288.63     4646.38     79.45 o 
   1  53   1      135.83      141.92     13.98 o 
   3  53   1      618.44      622.62     34.58 o 
   5  53   1     1298.64     1443.32     61.25 o 
   2   0   2    28329.95    27986.22    259.47 o 
   6   0   2     6822.05     7908.29    103.79 o 
  10   0   2     5162.90     5818.86     93.38 o 
  14   0   2     4650.23     4986.27    158.48 o 
  18   0   2     9322.08     9146.59    150.79 o 
  22   0   2      283.29      295.89     31.75 o 
  26   0   2     1735.45     1791.50     87.26 o 
   0   2   2    27679.07    27416.22    254.74 o 
   2   2   2    19879.37    20091.16    140.47 o 
   4   2   2    81075.38    82109.36    475.98 o 
   6   2   2     4999.69     6309.32     81.54 o 
   8   2   2    40516.08    43405.89    335.91 o 
  10   2   2    25934.56    28568.92    240.64 o 
  12   2   2     6349.92     5761.30    114.85 o 
  14   2   2    24244.13    25990.46    312.77 o 
  16   2   2     5376.89     5208.90     66.73 o 
  18   2   2     2222.98     2304.35     44.60 o 
  20   2   2     8038.55     8293.66    167.36 o 
  22   2   2     1517.25     1540.82     49.99 o 
  24   2   2     6500.79     6875.93    117.15 o 
  26   2   2     1782.10     1911.86     63.23 o 
   2   4   2     6074.92     5899.72     42.87 o 
   4   4   2     4174.38     4718.67     67.62 o 
   6   4   2     7584.61     8492.06    133.63 o 
   8   4   2     4420.49     5498.09     84.10 o 
  10   4   2     9088.47    10796.50    162.71 o 
  12   4   2     1735.99     1901.71     47.88 o 
  14   4   2     1196.76     1362.74     56.29 o 
  16   4   2     3630.68     3812.28     69.84 o 
  18   4   2     4948.61     4960.81    106.34 o 
  20   4   2     6148.44     6042.47    111.31 o 
  22   4   2     7578.80     8267.73    119.13 o 
  24   4   2     2426.16     2458.39     66.73 o 
  26   4   2      249.10      236.66     22.21 o 
   0   6   2     3159.51     3591.58     54.21 o 
   2   6   2    52695.72    52072.41    512.52 o 
   4   6   2     4557.38     4918.78     93.39 o 
   6   6   2    59703.24    58620.34    525.96 o 
   8   6   2    17037.62    18277.57    219.66 o 
  10   6   2    19222.68    20188.88    247.18 o 
  12   6   2      483.30      557.52     26.18 o 
  14   6   2      982.34      906.86     30.41 o 
  16   6   2      859.58      732.29     26.78 o 
  18   6   2     9807.41     9410.12    240.06 o 
  20   6   2     1389.55     1402.31     44.29 o 
  22   6   2     2836.50     3126.77     81.40 o 
  24   6   2     2532.30     2858.36     70.67 o 
  26   6   2      933.32     1152.22     45.19 o 
   2   8   2    37104.47    39177.51    353.49 o 
   4   8   2     9110.38    10010.86    128.48 o 
   6   8   2     2825.39     3282.78     85.11 o 
   8   8   2    10966.42    11957.30    141.42 o 
  10   8   2     2292.51     2438.85     59.91 o 
  12   8   2      749.32      763.70     31.57 o 
  14   8   2       49.01       58.82      8.45 o 
  16   8   2     4651.31     5009.25     72.75 o 
  18   8   2    20044.97    19954.28    550.17 o 
  20   8   2      220.25      178.62     23.82 o 
  22   8   2     3693.41     4059.68     77.03 o 
  24   8   2     2411.60     2737.94     66.63 o 
  26   8   2     2066.77     2272.41     53.10 o 
   0  10   2     3730.82     4599.30    165.31 o 
   2  10   2    27397.81    29797.13    316.81 o 
   4  10   2      829.31     1178.73     33.34 o 
   6  10   2     1442.55     1649.32     43.06 o 
   8  10   2     2546.48     2884.22     62.83 o 
  10  10   2    14473.35    13800.30    202.92 o 
  12  10   2     7240.73     7393.85    153.15 o 
  14  10   2    16146.09    17019.09    226.30 o 
  16  10   2     7912.12     7975.50    101.40 o 
  18  10   2    10941.03    11141.84    384.53 o 
  20  10   2     1145.45     1173.21     47.69 o 
  22  10   2     8240.05     8680.19    123.84 o 
  24  10   2        2.61        8.73      8.37 o 
  26  10   2      698.91      803.16     30.64 o 
   2  12   2    27783.04    31035.86    292.24 o 
   4  12   2     3818.35     4563.90     71.60 o 
   6  12   2     6880.01     7514.92    162.89 o 
   8  12   2     4685.20     5476.67    100.58 o 
  10  12   2    16918.58    18478.19    228.15 o 
  12  12   2     2205.59     2399.97     55.19 o 
  14  12   2    17152.73    18695.75    190.94 o 
  16  12   2     7661.18     8008.03     95.60 o 
  18  12   2     1946.38     1989.23     63.55 o 
  20  12   2      446.78      434.53     29.09 o 
  22  12   2     6723.25     6948.63     99.09 o 
  24  12   2      349.83      442.77     24.34 o 
  26  12   2      204.40      210.04     17.83 o 
   0  14   2    62618.75    72416.52    955.81 o 
   2  14   2    35325.44    38796.02    368.46 o 
   4  14   2     1198.77     1084.46     33.41 o 
   6  14   2    10087.36    10668.57    146.22 o 
   8  14   2    10027.40    10310.24    264.81 o 
  10  14   2    20806.67    22018.25    458.21 o 
  12  14   2    17481.03    18444.91    219.18 o 
  14  14   2     9218.80     9356.29    125.63 o 
  16  14   2    30274.14    31329.40    267.27 o 
  18  14   2      524.07      502.72     31.18 o 
  20  14   2       45.85       95.59     11.27 o 
  22  14   2       58.76       69.57     10.83 o 
  24  14   2     3907.43     4155.15    167.81 o 
  26  14   2      393.28      394.04     21.98 o 
   2  16   2    10733.76    13072.33    158.65 o 
   4  16   2     8373.11     9294.39    146.78 o 
   6  16   2    12962.92    15532.42    223.18 o 
   8  16   2     2799.15     3026.06     81.37 o 
  10  16   2    15779.28    15592.21    208.67 o 
  12  16   2    10836.91    11283.55    240.86 o 
  14  16   2     2258.86     2403.91     47.10 o 
  16  16   2     1411.61     1492.21     42.02 o 
  18  16   2    13534.51    14022.75    234.10 o 
  20  16   2     5940.46     6162.54    147.04 o 
  22  16   2     4754.83     4904.69    130.31 o 
  24  16   2     2324.49     2543.89     88.94 o 
  26  16   2     2162.78     1909.58     71.56 o 
   0  18   2    11785.59    12094.63    284.72 o 
   2  18   2     5744.31     5953.87     99.29 o 
   4  18   2    51511.43    56974.26    614.53 o 
   6  18   2     4342.16     4691.89     88.95 o 
   8  18   2    34038.23    36596.65    386.83 o 
  10  18   2     7372.54     7512.39    135.66 o 
  12  18   2     1906.85     1768.60     34.58 o 
  14  18   2     4962.79     5055.89     82.98 o 
  16  18   2    25167.79    25360.93    340.91 o 
  18  18   2      459.46      490.88     26.79 o 
  20  18   2     8082.60     7394.54    145.27 o 
  22  18   2     1220.76     1202.40     36.21 o 
  24  18   2     2775.62     3008.41     70.80 o 
  26  18   2     1875.92     1831.61     64.87 o 
   2  20   2     9025.30     9350.15    180.61 o 
   4  20   2    16267.40    18525.11    217.64 o 
   6  20   2     4150.72     4605.83    119.47 o 
   8  20   2      404.08      502.31     28.51 o 
  10  20   2     3486.90     3724.69     63.95 o 
  12  20   2     1684.47     1904.51     36.14 o 
  14  20   2     3416.68     3706.85     59.34 o 
  16  20   2     6337.81     6333.06    151.02 o 
  18  20   2      286.92      295.07     21.02 o 
  20  20   2     1789.79     1801.82     54.95 o 
  22  20   2      255.13      255.54     16.54 o 
  24  20   2      484.26      520.35     25.60 o 
   0  22   2    21106.95    22054.22    435.42 o 
   2  22   2    16981.04    17578.54    324.37 o 
   4  22   2      918.75     1019.31     41.63 o 
   6  22   2     9943.21    10098.01    298.14 o 
   8  22   2      135.35      162.83     17.25 o 
  10  22   2    14752.76    15722.70    392.92 o 
  12  22   2    38888.50    40248.29    809.13 o 
  14  22   2    14747.91    14916.71    247.31 o 
  16  22   2     2979.58     3039.88    111.24 o 
  18  22   2     6502.13     6535.23    225.50 o 
  20  22   2     1684.74     1803.65     70.76 o 
  22  22   2     9148.31     8689.24    157.91 o 
  24  22   2     3933.35     4010.04    119.90 o 
   2  24   2    20680.99    21862.81    312.39 o 
   4  24   2     2705.20     2445.45     93.21 o 
   6  24   2     9750.31    10191.85    158.47 o 
   8  24   2     1827.34     1917.95     45.35 o 
  10  24   2     3844.90     3785.56     86.29 o 
  12  24   2     5491.82     5429.90    124.89 o 
  14  24   2     2704.13     2708.81     99.47 o 
  16  24   2     1281.11     1382.65     51.44 o 
  18  24   2      658.09      716.62     42.09 o 
  20  24   2     1325.67     1367.46     59.77 o 
  22  24   2      956.67      883.46     72.11 o 
  24  24   2      531.95      567.14     40.08 o 
   0  26   2     4331.53     4560.37    179.23 o 
   2  26   2    23231.48    23389.56    519.00 o 
   4  26   2     3751.26     4059.24    216.95 o 
   6  26   2    12551.67    12463.43    239.45 o 
   8  26   2       36.59       55.55      9.20 o 
  10  26   2     7809.60     7626.16    106.62 o 
  12  26   2     8756.11     8450.54    116.09 o 
  14  26   2     2885.99     2823.34    103.78 o 
  16  26   2     3663.40     3971.21    123.48 o 
  18  26   2     5869.00     6639.58    195.91 o 
  20  26   2     2617.20     2837.25    122.21 o 
  22  26   2     3500.10     3705.78     85.35 o 
  24  26   2     3328.07     3770.14     96.86 o 
   2  28   2     1065.14     1010.43     46.72 o 
   4  28   2      504.50      446.74     32.41 o 
   6  28   2     4787.49     4581.02    132.16 o 
   8  28   2      723.63      735.57     36.37 o 
  10  28   2    20810.05    20272.04    248.47 o 
  12  28   2      968.62      953.72     46.61 o 
  14  28   2     1375.13     1560.17     54.67 o 
  16  28   2     4045.94     4372.21    135.84 o 
  18  28   2      527.65      552.16     39.98 o 
  20  28   2     2986.01     2909.92    117.63 o 
  22  28   2      412.25      463.94     26.98 o 
   0  30   2     1144.47     1224.06     60.18 o 
   2  30   2     3770.02     3989.64     95.85 o 
   4  30   2    10281.91    10430.74    205.65 o 
   6  30   2    11278.42    11238.04    265.78 o 
   8  30   2     4679.69     4772.81     94.57 o 
  10  30   2     7094.49     7527.98    171.81 o 
  12  30   2     6429.61     6988.64    210.61 o 
  14  30   2     7347.96     7804.64    176.33 o 
  16  30   2     1904.46     2164.76     68.49 o 
  18  30   2     1123.19     1177.16     78.89 o 
  20  30   2     2567.13     2884.52    109.06 o 
  22  30   2     1946.45     2084.41     83.82 o 
   2  32   2      759.30      778.85     41.68 o 
   4  32   2    15503.23    16367.44    408.15 o 
   6  32   2       69.81       72.47     13.12 o 
   8  32   2    11117.53    11837.54    494.22 o 
  10  32   2     4051.02     4512.20    129.98 o 
  12  32   2      444.32      545.11     43.04 o 
  14  32   2     1011.99     1212.15     65.06 o 
  16  32   2     9448.05    10310.51    214.06 o 
  18  32   2      699.67      751.39     59.42 o 
  20  32   2     2888.60     3407.38    110.27 o 
   0  34   2    16530.91    17432.85    383.84 o 
   2  34   2      558.61      546.77     35.31 o 
   4  34   2    19635.32    22279.44    454.31 o 
   6  34   2     4622.65     5418.84    207.33 o 
   8  34   2     2270.55     2750.06    147.97 o 
  10  34   2      485.73      573.67     68.31 o 
  12  34   2     6091.19     6776.71    230.07 o 
  14  34   2     1594.85     1783.95    111.98 o 
  16  34   2     8797.75     9469.34    235.61 o 
  18  34   2     1278.90     1485.62     77.79 o 
  20  34   2     4951.21     5319.16    128.14 o 
   2  36   2     1417.66     1673.92    103.45 o 
   4  36   2     1069.24     1281.92     96.06 o 
   6  36   2     5361.48     6271.02    223.20 o 
   8  36   2      407.54      485.10     61.87 o 
  10  36   2      208.79      202.39     27.18 o 
  12  36   2     1032.20     1143.44     86.29 o 
  14  36   2      722.11      854.32     49.21 o 
  16  36   2      542.17      632.36     52.73 o 
  18  36   2      692.12      760.33     50.21 o 
  20  36   2      585.13      622.43     34.83 o 
   0  38   2    15266.22    16527.74    341.90 o 
   2  38   2     8241.43     9607.51    262.32 o 
   4  38   2     1152.90     1409.42     97.73 o 
   6  38   2     1722.82     2184.52    127.04 o 
   8  38   2     6359.24     7555.34    246.05 o 
  10  38   2     8391.96     9161.40    703.03 o 
  12  38   2     4687.31     5297.41    310.81 o 
  14  38   2     7375.74     8677.11    555.26 o 
  16  38   2      958.34     1033.62     61.75 o 
  18  38   2     1492.56     1624.42     65.66 o 
   2  40   2     4940.59     5533.84    187.93 o 
   4  40   2     1097.14     1176.37     87.30 o 
   6  40   2      719.37      778.58     72.14 o 
   8  40   2     2343.79     2764.83    138.00 o 
  10  40   2     2457.22     2729.55    126.64 o 
  12  40   2     1644.42     1782.65     62.45 o 
  14  40   2       32.48       33.40     10.97 o 
  16  40   2      786.77      861.61     50.57 o 
   0  42   2      184.75      245.01     35.17 o 
   2  42   2     2406.16     2811.38    124.70 o 
   4  42   2     1052.59     1200.74     83.75 o 
   6  42   2     5939.00     6898.76    212.67 o 
   8  42   2      891.27      870.93     49.38 o 
  10  42   2     2595.98     2971.56    120.16 o 
  12  42   2      128.87      142.95     14.46 o 
  14  42   2     3211.87     3709.54    112.21 o 
  16  42   2       57.64       81.76     14.20 o 
   2  44   2     2631.82     2976.97    121.54 o 
   4  44   2     2646.97     2709.08    119.83 o 
   6  44   2      583.29      589.78     56.42 o 
   8  44   2      331.48      335.51     35.84 o 
  10  44   2      353.81      423.34     23.74 o 
  12  44   2      381.05      368.25     37.76 o 
  14  44   2      672.67      821.18     43.14 o 
   0  46   2      667.74      617.97     45.54 o 
   2  46   2     3691.58     3955.33    130.37 o 
   4  46   2      760.46      790.33     58.65 o 
   6  46   2     1430.99     1657.43     47.25 o 
   8  46   2     1450.23     1544.53     45.86 o 
  10  46   2     1545.30     1652.79     68.00 o 
  12  46   2     2482.29     2458.33     74.77 o 
   2  48   2      668.53      760.15     48.17 o 
   4  48   2       20.09       32.59     11.54 o 
   6  48   2     1168.01     1283.68     48.28 o 
   8  48   2      124.45      120.23     14.10 o 
  10  48   2     2219.40     2458.28     81.29 o 
   2  50   2      192.92      222.31     29.01 o 
   4  50   2     7975.93     8095.63    937.29 o 
   6  50   2      862.96      944.92     49.70 o 
   2  52   2      650.14      657.32     47.37 o 
   1   1   3     8462.94     9393.47     92.87 o 
   3   1   3      620.01      843.77     28.87 o 
   5   1   3     2526.56     2417.21     69.09 o 
   7   1   3     2274.48     2806.73     62.42 o 
   9   1   3     2660.40     2808.18     77.87 o 
  11   1   3     2451.92     2608.68     78.69 o 
  13   1   3     2079.13     1923.13     81.50 o 
  15   1   3      643.04      729.13     30.58 o 
  17   1   3     6802.17     6925.47    139.93 o 
  19   1   3     1055.01     1111.40     42.22 o 
  21   1   3     2337.19     2453.64    140.07 o 
  23   1   3     5665.11     6089.88    136.01 o 
  25   1   3     3217.35     3539.48     82.79 o 
   1   3   3    13652.80    15187.81    111.83 o 
   3   3   3     5388.19     5826.77     70.55 o 
   5   3   3    20090.67    23246.13    261.58 o 
   7   3   3     1683.73     1803.12     59.68 o 
   9   3   3     5240.68     5769.28    118.80 o 
  11   3   3     7972.34     8999.05    156.40 o 
  13   3   3     1769.19     1904.85     70.76 o 
  15   3   3     7716.47     7954.72    106.72 o 
  17   3   3     1287.67     1326.59     59.03 o 
  19   3   3     3280.68     3639.80     86.35 o 
  21   3   3     4700.30     5789.30    120.95 o 
  23   3   3       60.92       82.96     13.96 o 
  25   3   3     1748.22     2168.40     62.30 o 
   1   5   3     2368.84     2379.37     48.56 o 
   3   5   3    17940.19    20869.18    277.46 o 
   5   5   3    41446.73    47573.92    693.20 o 
   7   5   3     7559.40     8403.08    139.75 o 
   9   5   3    15351.73    16872.94    226.65 o 
  11   5   3     2889.98     3060.86     85.74 o 
  13   5   3     1706.60     1627.65     50.38 o 
  15   5   3       88.64       69.84     10.59 o 
  17   5   3      625.97      600.68     32.71 o 
  19   5   3     2771.45     2952.75     77.25 o 
  21   5   3     5575.39     5878.48    323.50 o 
  23   5   3       96.18      159.31     14.86 o 
  25   5   3     2406.54     2623.68     66.11 o 
   1   7   3    14158.82    16678.64    303.12 o 
   3   7   3      800.39      799.93     27.85 o 
   5   7   3    20227.92    21564.02    313.01 o 
   7   7   3     2860.18     2721.91     73.74 o 
   9   7   3     5155.67     5556.83    115.80 o 
  11   7   3    16501.14    18025.99    280.09 o 
  13   7   3     1171.56     1051.48     40.23 o 
  15   7   3      513.78      481.25     28.79 o 
  17   7   3     9930.89    10127.70    237.08 o 
  19   7   3     2271.52     2610.17     83.61 o 
  21   7   3      426.32      423.15     32.37 o 
  23   7   3     1412.01     1518.41     40.01 o 
  25   7   3      628.00      711.42     42.00 o 
   1   9   3      540.79      667.57     37.92 o 
   3   9   3    22254.28    26778.54    595.53 o 
   5   9   3     3191.55     2891.69     59.62 o 
   7   9   3     5912.88     6554.55    144.82 o 
   9   9   3     4328.93     4802.33    106.18 o 
  11   9   3     4436.60     4494.33    120.67 o 
  13   9   3     2278.80     2453.23     79.27 o 
  15   9   3     4916.48     5197.46    172.03 o 
  17   9   3     1912.71     1901.51    102.95 o 
  19   9   3     5230.21     5723.50    211.87 o 
  21   9   3     1522.32     1695.91    100.66 o 
  23   9   3     1553.58     1688.01     40.90 o 
  25   9   3      264.78      256.90     26.75 o 
   1  11   3     2368.53     2920.50    163.43 o 
   3  11   3    10086.13    10832.25    358.89 o 
   5  11   3    17155.43    20204.10    236.22 o 
   7  11   3      225.20      383.24     23.08 o 
   9  11   3    12126.71    13317.38    415.19 o 
  11  11   3      256.04      299.17     26.86 o 
  13  11   3     6948.40     7353.28    360.96 o 
  15  11   3    18016.06    19982.61    388.02 o 
  17  11   3     6074.67     6626.99    201.70 o 
  19  11   3     3781.81     4140.24    107.66 o 
  21  11   3      263.21      232.59     24.79 o 
  23  11   3     4679.55     5439.48     74.01 o 
  25  11   3     1608.16     1770.47     64.50 o 
   1  13   3    43491.94    53076.44    543.39 o 
   3  13   3     4122.02     4710.25    116.93 o 
   5  13   3     1465.11     1696.56     69.35 o 
   7  13   3     6082.80     6300.74    133.45 o 
   9  13   3     7307.58     7693.66    280.40 o 
  11  13   3     1380.24     1415.55     57.85 o 
  13  13   3    10778.80    12127.80    220.11 o 
  15  13   3      776.60      996.28     76.38 o 
  17  13   3     5205.40     5752.18    189.23 o 
  19  13   3     4891.05     5330.00    185.35 o 
  21  13   3      823.39      915.99     32.45 o 
  23  13   3     7180.29     7185.93     82.88 o 
   1  15   3     1067.12     1265.83     61.62 o 
   3  15   3     4032.99     4430.55    119.22 o 
   5  15   3     4777.96     5732.04    138.61 o 
   7  15   3     3763.50     4386.22    120.81 o 
   9  15   3     7205.38     7785.12    132.40 o 
  11  15   3     4783.89     5099.49    128.62 o 
  13  15   3     8790.02     9967.55    272.38 o 
  15  15   3    10316.07    11565.18    287.22 o 
  17  15   3     2019.28     2102.70    112.18 o 
  19  15   3      630.01      709.97     44.21 o 
  21  15   3      597.24      692.28     26.93 o 
  23  15   3      199.53      231.88     16.06 o 
   1  17   3     3572.09     4492.12    124.06 o 
   3  17   3     7464.88     8401.79    175.58 o 
   5  17   3     3323.73     3905.78    137.23 o 
   7  17   3     3452.24     3738.77     90.41 o 
   9  17   3     8315.16     8871.17    190.49 o 
  11  17   3     7776.08     8760.80    174.12 o 
  13  17   3    17413.24    20305.81    405.75 o 
  15  17   3     5940.87     7091.55    219.40 o 
  17  17   3     2022.54     2124.23     78.99 o 
  19  17   3      235.70      212.99     34.93 o 
  21  17   3     2956.81     3078.07     66.50 o 
  23  17   3     1272.12     1288.74     41.20 o 
   1  19   3     4918.51     5511.02    142.49 o 
   3  19   3     3496.81     3962.26    143.07 o 
   5  19   3     7435.68     7939.61    367.98 o 
   7  19   3     7084.34     7198.97    144.89 o 
   9  19   3     8811.44     9803.66    151.07 o 
  11  19   3      481.88      507.31     34.11 o 
  13  19   3    16978.74    19851.44    404.49 o 
  15  19   3    14796.61    16769.41    367.21 o 
  17  19   3     6661.88     7051.31    162.85 o 
  19  19   3    15512.23    15575.72    178.58 o 
  21  19   3     3415.81     3601.34     68.79 o 
  23  19   3     4785.06     4549.90    118.64 o 
   1  21   3     5623.98     6437.23    158.60 o 
   3  21   3      154.84      173.72     47.25 o 
   5  21   3     2790.11     2925.09     82.39 o 
   7  21   3    15653.60    16025.54    215.27 o 
   9  21   3    14243.51    16062.82    283.61 o 
  11  21   3    10703.82    11671.61    177.24 o 
  13  21   3     3170.67     3584.32    153.77 o 
  15  21   3    18418.32    21886.77    437.53 o 
  17  21   3     8221.24     8860.54    298.52 o 
  19  21   3     2627.26     2539.03     79.96 o 
  21  21   3       90.63       91.03     15.49 o 
  23  21   3     3192.02     3149.50     89.45 o 
   1  23   3      483.92      553.62     46.31 o 
   3  23   3     5311.37     5571.23    159.19 o 
   5  23   3     4495.55     4553.10    106.33 o 
   7  23   3      684.00      820.83     36.98 o 
   9  23   3     3873.86     4265.98     87.99 o 
  11  23   3     6428.34     7286.67    164.65 o 
  13  23   3    20730.37    22706.67    449.91 o 
  15  23   3      909.16     1010.94     82.18 o 
  17  23   3     1302.18     1343.94     63.73 o 
  19  23   3     5831.33     6053.54    125.65 o 
  21  23   3     3224.82     3080.20    195.10 o 
   1  25   3     7438.83     7358.39    175.80 o 
   3  25   3    12064.31    13038.58    241.25 o 
   5  25   3     8708.91     8913.34    217.65 o 
   7  25   3      932.40      886.57     39.07 o 
   9  25   3    23351.75    24320.38    648.02 o 
  11  25   3     4498.06     4480.62    128.00 o 
  13  25   3      526.20      506.20     59.70 o 
  15  25   3     4678.65     5313.54    191.44 o 
  17  25   3     6616.55     7160.90    149.45 o 
  19  25   3      606.01      611.81     36.83 o 
  21  25   3      809.78      853.49     51.62 o 
   1  27   3     2490.97     2625.66    100.89 o 
   3  27   3    12182.98    13425.48    274.37 o 
   5  27   3    22759.24    24121.74    349.48 o 
   7  27   3     2402.86     2225.70     83.12 o 
   9  27   3     4204.17     4190.02    154.24 o 
  11  27   3     3672.98     3769.26    117.95 o 
  13  27   3      696.48      785.29     72.54 o 
  15  27   3      261.68      269.28     43.11 o 
  17  27   3     6867.01     7568.58    149.66 o 
  19  27   3     8231.20     9040.45    198.75 o 
  21  27   3      334.25      402.10     32.27 o 
   1  29   3     1013.20      924.08     46.10 o 
   3  29   3    12331.65    12515.11    310.84 o 
   5  29   3    14245.70    14291.10    352.78 o 
   7  29   3     3429.16     3211.37    101.96 o 
   9  29   3     4245.84     4376.84    124.77 o 
  11  29   3     3034.61     3498.83    112.13 o 
  13  29   3      651.17      708.32     67.51 o 
  15  29   3      258.52      262.88     39.91 o 
  17  29   3      626.55      817.86     44.23 o 
  19  29   3     2092.84     2408.83     89.15 o 
   1  31   3    18839.02    18827.47    380.13 o 
   3  31   3       50.55       50.29     20.04 o 
   5  31   3     3987.77     4483.52    185.81 o 
   7  31   3     3014.23     3121.84    142.56 o 
   9  31   3     4022.73     4305.88    224.25 o 
  11  31   3     1128.82     1120.82     61.65 o 
  13  31   3     2595.02     2979.98    131.50 o 
  15  31   3     1232.21     1522.38     62.47 o 
  17  31   3     1050.52     1229.66     70.99 o 
  19  31   3     2543.58     2692.49     61.67 o 
   1  33   3     1687.31     2101.72    110.21 o 
   3  33   3     6798.00     7177.19    228.15 o 
   5  33   3      986.64     1066.72     89.58 o 
   7  33   3     1240.76     1394.73    105.06 o 
   9  33   3     4102.11     4679.83    286.26 o 
  11  33   3      708.95      796.09     49.64 o 
  13  33   3     1421.29     1636.20     90.61 o 
  15  33   3     4365.13     4814.61    153.12 o 
  17  33   3     6011.63     6574.60    162.57 o 
  19  33   3       65.04       89.12     13.65 o 
   1  35   3      385.28      373.12     45.56 o 
   3  35   3      136.95      235.14     39.84 o 
   5  35   3     2519.30     2710.86    140.43 o 
   7  35   3     2807.98     3258.97    158.16 o 
   9  35   3      753.45      982.79     85.60 o 
  11  35   3     6624.57     8492.64    257.22 o 
  15  35   3     1128.82     1175.37     67.89 o 
  17  35   3     2916.59     3486.79    103.22 o 
   3  37   3     3392.33     3767.60    151.73 o 
   5  37   3     2902.57     3298.01    147.99 o 
   7  37   3     1789.14     2146.48    121.21 o 
   9  37   3     4278.41     4965.48    187.97 o 
  13  37   3       77.64       90.77     21.98 o 
  15  37   3      466.01      478.82     39.61 o 
  17  37   3     1244.79     1335.34     53.59 o 
   3  39   3      734.55      827.66     66.19 o 
   5  39   3     1801.94     2248.37    114.81 o 
   7  39   3      868.65     1110.02     82.29 o 
   9  39   3     1548.23     1764.63    128.25 o 
  13  39   3     2671.98     2935.32    103.36 o 
  15  39   3      775.38      968.24     50.05 o 
   3  41   3      682.79      860.93     61.64 o 
   5  41   3     3325.18     3766.66    138.49 o 
   7  41   3      470.17      613.25     56.65 o 
  11  41   3     1272.75     1721.39     78.47 o 
  13  41   3     1307.99     1580.17     66.69 o 
   3  43   3     2411.34     2669.70     99.08 o 
   5  43   3      848.85      887.69     60.32 o 
   7  43   3     2620.95     2437.36     92.56 o 
  11  43   3     5489.25     6465.25    146.52 o 
   7  45   3      236.56      252.52     25.47 o 
   9  45   3      622.09      734.89     41.91 o 
   5  47   3     2802.07     2642.36    203.08 o 
   4   0   4    12635.89    13912.14    291.71 o 
   8   0   4    16340.92    18810.54    342.64 o 
  20   0   4     2378.89     2616.21    108.68 o 
   2   2   4       31.84       27.49     13.06 o 
   4   2   4     5166.36     6153.01    182.65 o 
   6   2   4      774.75      786.25     64.92 o 
   8   2   4     1795.64     1754.89     89.89 o 
  10   2   4     2508.39     2827.61     82.56 o 
  18   2   4     2577.07     2884.16    122.03 o 
  20   2   4     2189.52     2500.36     74.62 o 
  22   2   4      164.14      196.88     15.34 o 
   0   4   4    11727.95    13331.82    273.66 o 
   2   4   4    13687.82    15125.16    310.42 o 
   4   4   4     5981.93     6607.91    196.57 o 
   6   4   4     3235.34     3530.02    143.74 o 
   8   4   4     2175.11     2217.73    104.33 o 
  10   4   4     3797.88     3806.10    143.80 o 
  18   4   4     1820.78     2311.22    108.81 o 
  20   4   4     4797.47     5803.91    116.76 o 
  22   4   4     2276.04     2544.84     56.72 o 
   2   6   4    12885.71    15492.28    321.34 o 
   4   6   4     3235.64     3877.54    150.61 o 
   6   6   4      393.38      442.08     51.73 o 
   8   6   4      672.62      765.16     46.30 o 
  10   6   4     2986.48     3218.96    134.45 o 
  16   6   4      460.89      457.77     51.15 o 
  18   6   4     2447.81     2817.87    120.48 o 
  20   6   4      325.68      332.77     26.97 o 
  22   6   4     1025.10     1297.48     38.86 o 
   0   8   4    14213.13    16907.58    339.22 o 
   2   8   4    18437.87    21566.50    282.42 o 
   4   8   4      414.86      478.43     53.79 o 
   6   8   4     9588.56    11080.73    284.61 o 
   8   8   4     2254.14     2596.99    132.36 o 
  10   8   4      449.20      439.62     51.07 o 
  16   8   4     1761.85     2000.23    105.18 o 
  18   8   4     1370.08     1625.92     90.60 o 
  20   8   4      516.64      667.89     36.72 o 
  22   8   4     4438.32     5117.24    115.12 o 
   2  10   4     1750.84     2161.57     78.71 o 
   4  10   4    10423.93    12407.87    306.57 o 
   6  10   4      668.91      736.89     70.68 o 
   8  10   4    15333.54    19169.16    413.00 o 
  14  10   4     1356.82     1640.38     97.28 o 
  16  10   4     1962.27     2173.12    110.47 o 
  18  10   4     2796.89     3193.49    127.98 o 
  20  10   4      510.18      565.40     32.63 o 
  22  10   4     1575.06     1742.99     40.26 o 
   0  12   4      397.26      565.04     59.23 o 
   2  12   4     1199.85     1362.95     64.73 o 
   4  12   4     6376.47     6821.69    225.17 o 
   6  12   4     8437.62    10271.42    290.16 o 
   8  12   4    14710.69    18375.29    410.39 o 
  12  12   4      217.39      284.14     42.15 o 
  14  12   4     8121.95     9270.37    247.32 o 
  16  12   4     5028.10     6175.22    192.21 o 
  18  12   4      500.78      605.58     55.27 o 
  20  12   4      966.94     1228.11     71.06 o 
  22  12   4      186.17      208.41     16.90 o 
   2  14   4     1380.99     1802.35     78.19 o 
   4  14   4      972.52     1236.77     64.15 o 
   6  14   4    16705.33    21239.38    453.48 o 
   8  14   4     1158.52     1416.22    104.59 o 
  10  14   4     1421.59     1574.10     93.89 o 
  12  14   4     2156.91     2551.23    122.40 o 
  14  14   4      820.97      937.67     74.76 o 
  16  14   4       76.92       58.47     23.78 o 
  18  14   4      550.88      631.46     56.48 o 
  20  14   4     6468.42     6967.40    120.18 o 
  22  14   4      311.70      343.07     29.19 o 
   0  16   4     2977.34     3850.23    169.48 o 
   2  16   4      482.70      610.80     47.53 o 
   4  16   4    18036.37    21681.35    358.67 o 
   6  16   4    19065.33    21663.18   1896.08 o 
   8  16   4      916.32     1024.13     71.82 o 
  10  16   4     1281.18     1421.27     88.89 o 
  12  16   4    24940.51    29491.63    512.74 o 
  14  16   4     4078.77     5066.67    178.60 o 
  16  16   4      718.69      862.63     69.03 o 
  18  16   4     1436.41     1753.57     91.17 o 
  20  16   4    24472.68    25744.20    443.70 o 
  22  16   4     1844.63     2132.03     69.76 o 
   2  18   4      260.48      351.57     37.10 o 
   4  18   4     1208.34     1534.12     76.56 o 
   6  18   4     3202.15     3546.65    128.47 o 
   8  18   4     4633.52     5158.71    167.36 o 
  10  18   4     2396.08     2792.32    125.74 o 
  12  18   4     6978.34     8090.43    230.31 o 
  14  18   4      639.60      819.30     69.56 o 
  16  18   4     1187.79     1352.70     84.96 o 
  18  18   4      978.35     1174.52     73.96 o 
  20  18   4        6.00       15.91     13.98 o 
   0  20   4    22150.24    27925.64    553.18 o 
   2  20   4      385.96      481.97     44.59 o 
   4  20   4     2960.46     3368.72    160.50 o 
   6  20   4    17260.51    18224.72    338.89 o 
   8  20   4     8243.84     8929.24    227.10 o 
  10  20   4     3492.61     4338.43    158.56 o 
  12  20   4     4073.98     5061.37    176.15 o 
  14  20   4      728.10      858.48     70.50 o 
  16  20   4     7420.92     8917.12    231.59 o 
  18  20   4     4252.52     4624.43    146.40 o 
  20  20   4      562.93      700.15     46.38 o 
   8  22   4     7708.28     8416.40    218.97 o 
  10  22   4      842.81      991.83     72.89 o 
  12  22   4      732.59      873.94     70.15 o 
  14  22   4     2337.00     2754.38    125.75 o 
  16  22   4      948.50      972.08     70.32 o 
  18  22   4      424.82      466.04     43.58 o 
  20  22   4     1895.20     2257.74     78.48 o 
   8  24   4     4897.40     5364.85    168.20 o 
  10  24   4      418.01      458.46     49.83 o 
  12  24   4     1576.42     1723.29     97.19 o 
  14  24   4     7310.57     8565.13    227.94 o 
  16  24   4     4547.24     4754.82    102.50 o 
  18  24   4      235.68      212.83     28.28 o 
   8  26   4     1553.23     1673.74     88.90 o 
  10  26   4      466.15      453.59     48.76 o 
  12  26   4      117.62      143.45     29.26 o 
  14  26   4      283.02      285.67     38.86 o 
  16  26   4      703.73      794.92     38.14 o 
  18  26   4      373.94      401.70     34.68 o 
  10  28   4      317.46      367.06     41.64 o 
  12  28   4     1256.29     1412.98     81.46 o 
  14  28   4      100.97       95.89     22.05 o 
  16  28   4     1595.85     1783.74     53.51 o 
  10  30   4     1037.92     1122.23     67.52 o 
  12  30   4      126.15      136.67     25.16 o 
  14  30   4      126.64      135.09     16.15 o 
  16  30   4      552.08      609.78     37.89 o 
  14  32   4      862.98     1016.79     56.23 o 
  14  34   4      921.53     1110.70     53.05 o 
  12  36   4     3728.33     4596.18    122.18 o 
  12  38   4       52.82       44.84     10.96 o 
  10  40   4     4508.39     5353.39    122.11 o 
  17   1   5     2859.20     3447.73     84.24 o 
  19   1   5      695.88      939.57     37.49 o 
  15   3   5      777.55      982.88     66.14 o 
  17   3   5     2355.84     2862.19     75.81 o 
  19   3   5     1057.76     1275.12     43.30 o 
  15   5   5     1105.68     1378.02     78.38 o 
  17   5   5     4346.27     5032.51    102.75 o 
  19   5   5     2075.65     2586.46     61.96 o 
  13   7   5      829.39      916.01     66.57 o 
  15   7   5      974.28     1274.45     74.40 o 
  17   7   5     2771.71     3347.55    113.49 o 
  19   7   5     2499.96     2765.09    145.48 o 
  13   9   5     3393.52     4019.37    141.50 o 
  15   9   5      210.67      308.18     37.43 o 
  17   9   5      134.42      213.34     29.06 o 
  19   9   5     3472.09     4316.29    142.64 o 
  11  11   5     1582.16     1952.09     97.91 o 
  13  11   5     3924.83     4876.42    155.39 o 
  15  11   5     3130.28     4087.90    133.83 o 
  17  11   5      645.34      828.05     52.65 o 
  19  11   5      436.93      482.39     34.33 o 
   7  13   5      246.74      285.53     36.44 o 
   9  13   5     3182.12     3571.40    132.88 o 
  11  13   5      697.56      861.50     64.63 o 
  13  13   5     1096.13     1328.30     77.46 o 
  15  13   5      264.69      392.65     40.12 o 
  17  13   5      884.21     1193.29     62.33 o 
  19  13   5      219.89      198.52     21.41 o 
   7  15   5     5101.56     5766.52    164.83 o 
   9  15   5     3947.63     4995.31    156.80 o 
  11  15   5      762.91      927.30     65.37 o 
  13  15   5     1011.10     1314.47     75.38 o 
  15  15   5     1406.66     1674.09     80.28 o 
  17  15   5     2303.12     2771.03     94.22 o 
   7  17   5      253.52      311.65     36.16 o 
   9  17   5     4486.05     5205.26    156.22 o 
  11  17   5     1086.28     1390.89     77.96 o 
  13  17   5     4819.84     6075.58    166.38 o 
  15  17   5      750.94      892.40     56.52 o 
  17  17   5      569.60      644.47     41.97 o 
   9  19   5     1360.42     1532.01     79.24 o 
  11  19   5      372.47      379.02     39.24 o 
  13  19   5     2641.47     3007.15    109.29 o 
  15  19   5      247.19      370.93     34.97 o 
  17  19   5     3095.62     3705.99     98.62 o 
   9  21   5     1376.16     1607.36     77.16 o 
  11  21   5      452.15      392.39     38.31 o 
  13  21   5      126.58      149.92     23.81 o 
  15  21   5     5005.42     5406.41    133.93 o 
  11  23   5     1944.66     2082.68     84.59 o 
  13  23   5     4519.22     5071.77    131.22 o 
  15  23   5      330.21      345.14     27.63 o 
  11  25   5     1079.38     1137.52     55.08 o 
  13  25   5      590.37      752.05     41.36 o 
  14   0   6     1322.17     1587.84     62.91 o 
  12   2   6      527.61      626.15     42.61 o 
  14   2   6     5273.02     6753.94    100.94 o 
  10   4   6      541.54      549.76     41.23 o 
  12   4   6      570.35      683.01     43.58 o 
  14   4   6      698.67      815.25     35.18 o 
   6   6   6     1428.71     1570.24     67.80 o 
   8   6   6     3148.65     3850.09    112.29 o 
  10   6   6    11364.51    13478.55    239.74 o 
  12   6   6      758.71      881.54     48.01 o 
  14   6   6      421.04      463.04     22.78 o 
   8   8   6     6141.15     7220.30    157.99 o 
  10   8   6      829.45      990.24     52.10 o 
  12   8   6      245.85      222.39     23.56 o 
  14   8   6      676.67      935.43     47.25 o 
   8  10   6      792.30      820.41     45.45 o 
  10  10   6     1033.15     1143.13     53.23 o 
  12  10   6     1241.85     1639.11     60.44 o 
  14  10   6     3118.62     3569.47     94.89 o 
  10  12   6      409.53      471.32     31.91 o 
                                                 
